# Supplementary material for: The transcriptional corepressor CtBP2 serves as a metabolite sensor orchestrating hepatic glucose and lipid homeostasis
Source: Nat Commun. 2021 Nov 2;12:6315. doi: 10.1038/s41467-021-26638-5 (PMC8563733; doi:10.1038/s41467-021-26638-5)
Supplement: Supplementary file 4 — Supplementary Data 1 [file 41467_2021_26638_MOESM4_ESM.xlsx]

## Sheet: Table S1
Feature ID	GUS 1	GUS 2	GUS 3	GUS 4	GUS 5	GUS 6	GUS 7	GUS average	WT 1	WT 2	WT 3	WT 4	WT 5	WT 6	WT 7	WT average	mut 1	mut 2	mut 3	mut 4	mut 5	mut 6	mut 7	mut average
1810055G02Rik	41.0631	50.1708	61.6711	50.9575	47.3278	51.0709	51.6692	50.5615	37.0309	35.6935	38.2973	41.8723	36.3277	35.2207	34.0252	36.9239	50.0763	43.1052	53.1894	42.7233	48.1213	46.623	44.493	46.9045
8430408G22Rik	7.93855	28.2253	33.1739	23.2675	8.22038	13.6302	7.28557	17.3916	3.70705	10.5396	5.98497	8.07964	1.15062	1.74317	8.96629	5.73877	18.8312	7.06889	4.19172	33.2502	19.9191	8.82234	5.03768	13.8745
Aacs	22.2743	38.9671	46.5519	38.2335	20.7432	26.9259	34.4493	32.5922	24.248	31.3985	22.0777	34.5227	17.1825	19.2042	23.6715	24.615	40.1861	30.8351	35.4592	38.0332	41.9092	29.9254	33.5506	35.6998
Abcb4	91.4946	94.0999	102.748	111.788	82.4117	80.2782	117.465	97.1837	80.7071	87.1925	85.711	77.0561	66.6514	71.9748	75.7469	77.8628	116.718	114.15	90.2661	110.103	110.74	77.4879	96.5561	102.289
Abcc3	39.3887	58.463	52.6563	38.7097	44.0578	42.1141	48.7259	46.3022	28.6435	31.8438	39.3887	24.0495	25.3799	23.0134	22.3934	27.816	53.3077	37.605	34.0547	44.1077	44.603	52.3989	40.1165	43.7419
Abhd6	39.8738	34.3205	37.2214	43.5628	29.8768	34.1709	39.4675	36.9277	31.5972	30.2947	30.0216	32.5387	23.3261	27.0735	24.3895	28.463	38.4202	43.3377	30.6891	36.1007	37.1309	32.1684	37.1309	36.4254
Acaa1b	688.766	927.209	946.252	848.808	550.897	602.304	809.974	767.744	627.505	688.766	658.194	709.363	440.739	440.739	526.593	584.557	946.252	822.187	533.438	927.209	1006.23	565.13	809.974	801.488
Acly	49.8168	78.8261	85.5787	58.7776	50.1189	44.8823	76.8506	63.5501	35.0959	53.0895	41.6792	42.0001	33.4729	36.1589	40.155	40.2359	76.7498	48.7259	49.5561	86.1564	102.292	67.9413	54.9108	69.4761
Acox1	391.614	550.897	479.892	518.967	312.918	363.848	479.892	442.575	249.504	355.954	312.918	334.011	231.892	246.487	297.527	289.756	452.769	366.339	474.123	414.062	398.481	312.918	303.801	388.928
Acsl5	107.685	116.275	117.465	108.957	106.819	107.046	112.822	111.01	69.0225	91.764	86.7004	71.6721	63.811	73.9391	75.3301	76.0342	116.979	103.703	85.8138	123.418	118.408	82.979	93.1846	103.498
Akr1c13	80.7071	68.4886	67.5523	66.9469	87.9672	86.1564	66.6514	74.9243	120.713	104.895	108.957	102.292	125.005	121.116	120.113	114.727	70.1518	89.3091	76.6392	73.0187	78.6071	112.822	98.599	85.5925
Akr1c19	53.1894	38.7727	37.3733	29.1175	54.2965	50.5192	32.9982	42.3238	80.4902	70.5625	84.2037	61.287	88.7001	76.4379	83.6283	77.9014	37.1575	43.5959	30.5774	47.2889	49.5561	86.7004	59.7666	50.6633
Amd1	30.4196	23.698	29.1379	21.453	31.0503	30.1945	28.8086	27.8231	42.4689	34.8101	43.5628	34.923	49.1517	47.2426	37.9462	41.4436	25.9515	32.2285	29.3756	25.6718	30.6386	40.9162	40.4112	32.1705
Anxa2	16.6469	23.3261	23.7384	25.7347	24.6795	21.0434	26.3163	23.0693	15.699	11.5594	16.9784	9.01964	10.148	16.1533	7.03768	12.3708	25.2861	34.249	15.0049	22.9048	24.689	11.0055	24.3474	22.4981
Anxa5	93.4857	98.4516	99.3584	104.257	111.173	102.457	103.262	101.778	97.696	92.7537	108.105	64.8678	74.5677	94.1841	66.3409	85.5022	128.724	139.695	81.4498	119.597	117.191	70.323	107.878	109.265
Apcs	83.4933	47.2426	54.6211	46.676	79.9061	76.1246	60.9406	64.1435	101.781	99.9429	120.113	123.762	172.409	148.794	102.457	124.18	52.294	69.4892	247.984	58.463	57.6298	56.0676	68.3076	87.1765
Apoa4	295.433	798.976	745.484	511.759	447.444	479.892	646.807	560.828	452.769	518.967	440.739	421.231	271.059	286.048	314.283	386.442	1277.61	426.218	314.283	822.187	609.984	260.611	341.33	578.89
Apom	169.324	112.538	126.358	117.191	193.822	130.915	142.181	141.761	189.197	199.878	197.639	158.422	221.933	214.772	193.005	196.407	132.664	177.046	144.805	140.106	147.234	140.637	158.422	148.702
Aprt	25.8289	19.8316	19.8153	25.5969	27.5041	23.5453	23.0134	23.5908	49.3668	31.437	45.7031	34.1709	50.7483	58.5185	38.7097	44.0935	24.4839	38.4202	22.9048	22.1879	22.9344	26.9913	38.1023	28.0035
BC089597	26.4702	27.4372	21.2627	21.9942	20.9628	24.3267	19.9012	23.1936	32.1034	27.4043	31.5771	27.6301	32.8486	33.9272	27.7355	30.4609	14.9275	15.5417	20.0881	17.591	15.8324	21.7816	17.5685	17.6187
Bche	29.5696	25.7189	27.0862	24.801	22.1347	24.786	26.9913	25.8697	18.9567	22.1222	19.2995	21.7336	18.5957	18.6612	21.3584	20.1039	27.0735	27.4545	26.7167	27.0443	27.1552	30.2483	26.2324	27.4178
Bhmt	379.071	366.339	402.259	388.284	293.979	326.961	395.395	364.613	146.817	167.714	165.539	181.117	144.303	150.924	138.356	156.396	326.961	241.522	279.023	381.906	293.979	298.941	202.799	289.305
Blvrb	87.6025	71.9748	82.1605	77.6115	92.048	76.6392	77.9219	80.8512	136.825	105.153	127.554	110.74	133.763	118.059	101.143	119.034	85.0243	84.8615	70.5625	81.3268	81.5508	133.451	116.275	93.2932
C6	61.5661	38.9094	49.0998	60.1921	65.4193	52.6563	65.5119	56.1936	23.9192	37.3388	36.0338	39.1931	39.0393	39.7707	42.3866	36.8116	46.0893	50.5192	49.2896	48.1703	49.061	50.47	50.9575	49.2224
C9	127.827	159.776	128.354	129.539	152.76	159.776	137.691	142.246	66.8351	87.3228	107.49	90.2661	98.9954	86.8333	105.153	91.8422	106.595	107.685	125.384	125.933	121.116	127.554	103.49	116.823
Capns1	76.6392	73.6283	78.0096	86.7004	90.6819	77.8406	90.2661	81.9666	63.6584	57.5705	64.2122	66.6514	58.5185	61.1426	56.7355	61.2127	81.6999	84.5761	71.7627	80.7071	78.5238	77.8406	81.2109	79.4745
Cd36	117.755	125.384	159.776	138.356	107.878	128.724	150.924	132.685	130.915	126.358	116.486	107.046	62.9794	81.6999	69.4892	99.2818	212.48	237.28	179.841	187.315	196.888	121.116	173.645	186.938
Cela1	17.6446	8.89577	10.6009	15.0797	11.5955	8.51981	10.4454	11.826	18.4092	12.953	13.3728	22.1653	33.0968	25.3923	17.8619	20.4645	9.94397	9.11935	10.9352	11.1224	10.3982	16.3556	14.0425	11.7025
Ces1g	76.8506	109.425	90.4219	82.4117	79.6426	91.4946	83.2221	87.6383	164.498	158.422	173.029	128.354	173.645	163.242	157.446	159.805	102.898	95.049	82.5348	115.197	97.696	148.794	112.538	107.815
Crip2	55.3974	40.1861	48.0506	57.3245	55.3372	44.0169	56.9058	51.0312	47.7537	31.9787	45.3235	32.7198	41.0234	49.6112	42.5186	41.5613	59.7666	81.4498	61.0121	55.5383	62.5813	47.003	73.6283	62.9971
Crp	109.659	122.09	116.486	104.707	113.22	118.059	117.755	114.568	46.7795	61.9826	59.3413	66.268	73.4868	58.7776	54.7352	60.1959	86.4386	66.268	120.428	82.4117	69.4056	73.1238	66.268	80.6205
Cstb	96.5561	73.8372	88.1812	82.1605	136.416	101.654	90.4219	95.6039	175.498	99.7779	157.954	110.308	194.435	160.93	123.082	145.998	87.8428	145.894	83.6283	94.4632	93.4857	126.714	143.45	110.783
Cyp17a1	20.9214	17.581	19.8039	11.0398	16.9232	21.3945	14.2971	17.423	5.90206	6.17837	4.97081	8.05788	6.08347	5.59756	6.42163	6.17311	10.6897	7.08518	13.292	13.7491	13.4389	9.5994	7.56377	10.774
Cyp2a12	209.265	253.597	217.258	266.327	231.011	247.414	246.487	238.766	426.218	336.666	352.046	345.042	349.169	414.062	303.801	361.001	272.406	359.704	272.406	234.468	265.105	287.667	331.544	289.043
Cyp2a22	7.75349	13.9699	13.292	11.7705	4.33687	11.3241	8.69337	10.1629	32.7725	22.0535	15.5276	22.8135	13.6302	24.2237	13.0028	20.5748	15.1169	17.545	14.5803	13.18	14.1865	11.6588	14.6481	14.4165
Cyp2a5	822.187	426.218	602.304	328.837	822.187	627.505	575.127	600.624	1999.37	1327.14	1903.35	1038.88	1955.5	1837.34	1277.61	1619.89	596.032	927.209	550.897	646.807	745.484	1999.37	1636.67	1014.64
Cyp2d40	26.2144	34.96	26.9913	32.0566	25.5969	31.1153	30.2304	29.595	15.3004	16.1604	13.9469	20.1706	12.5828	13.6246	12.9739	14.9657	25.8554	15.9197	23.8354	23.171	19.3811	21.7127	15.8324	20.8154
Cyp7a1	44.2529	29.0066	36.4222	18.2687	23.3618	26.8687	44.8823	31.8662	37.9247	38.3337	56.6681	33.417	67.5523	52.9325	28.1294	44.994	22.042	18.5332	17.2661	38.5012	23.5453	21.1197	21.4058	23.2019
Defb1	6.53635	6.25374	8.41825	7.87744	12.1312	12.2208	8.49414	8.84742	22.5059	12.927	16.2685	12.5548	15.1437	10.4607	16.9098	15.2529	16.856	35.6408	18.15	15.9629	22.2617	29.7322	32.5123	24.4451
Dgat2	251.145	255.985	312.918	268.889	237.28	236.493	265.105	261.117	164.85	193.822	160.93	194.435	159.776	166.151	152.348	170.33	245.888	231.892	179.47	240.38	249.504	211.593	221.358	225.726
Dio1	111.583	111.788	111.173	125.005	100.188	84.0401	130.465	110.606	79.4264	70.8931	82.2904	120.428	82.6384	78.2056	43.1052	79.5696	107.878	108.601	95.934	101.654	94.0999	127.827	96.8652	104.694
Efna1	8.59394	13.7243	14.4971	10.6808	9.02186	7.98903	7.50477	10.2874	4.72329	5.9987	5.95318	7.1225	4.93212	4.73085	7.89201	5.90752	9.31384	7.96613	21.3079	14.6195	11.2913	9.09201	6.5527	11.4491
Elovl3	28.1972	23.4027	22.9654	23.9826	19.3339	27.226	24.248	24.1937	4.26593	8.61928	8.71961	8.84112	4.8638	3.7312	10.583	7.08914	20.9304	8.37812	14.9788	19.9907	13.9911	11.1305	7.81111	13.8873
Elovl5	81.2109	154.949	122.748	91.273	57.6902	73.6283	101.143	97.5204	32.6568	64.2819	52.9325	48.0243	26.7747	30.7965	45.7871	43.0363	126.358	58.3961	58.5825	128.354	92.7537	44.1457	46.0893	79.2399
Elovl6	14.3836	26.4934	24.7324	13.3403	7.94096	8.85391	21.4129	16.7368	9.99082	15.8127	9.81614	10.9849	6.87662	8.94639	5.36556	9.68473	21.0687	13.056	12.8616	33.5168	34.8307	16.0286	13.18	20.6489
Enho	16.5666	9.24628	9.90047	13.8997	14.9857	13.999	12.1482	12.9637	15.359	14.4565	16.1402	19.8397	24.2027	21.2079	19.9821	18.7412	8.11229	10.9585	10.1133	11.3241	12.3864	17.5226	12.6208	11.8626
Erdr1	30.9506	30.8141	86.2843	50.3588	31.3985	21.5178	52.5792	43.4148	31.1746	23.7656	25.542	31.502	13.6195	39.1475	25.316	27.1525	31.7791	72.5934	83.109	49.4751	55.3974	29.3081	42.4689	52.0187
F11	32.0318	22.7657	22.8634	25.3629	33.6634	28.1443	24.4987	27.0472	30.8141	33.6868	33.9505	34.0252	40.4512	39.1931	36.5106	35.5188	24.9824	26.8316	23.0374	26.2489	25.2861	29.0625	26.5369	25.998
Fabp2	129.539	137.983	137.223	155.417	111.346	150.454	138.356	137.188	102.748	136.825	96.5561	104.895	73.0187	82.7955	88.5539	97.9132	133.451	147.842	115.423	124.167	129.103	107.046	118.408	125.063
Fads1	129.103	146.817	164.498	114.468	95.1481	105.153	122.09	125.325	44.2529	92.3458	72.9078	57.1825	47.9275	47.9275	64.6274	61.0245	127.827	66.5416	61.1426	147.511	114.15	69.4056	61.0121	92.5128
Fads2	274.51	331.544	363.848	236.493	185.65	199.878	292.339	269.18	68.2332	141.265	123.082	93.8307	76.9721	66.8351	88.4568	94.0964	276.982	147.234	104.257	290.804	223.573	105.153	111.583	179.941
Fasn	33.5168	56.3855	61.0121	36.2275	33.0968	33.6868	46.3643	42.8985	33.869	37.9247	35.2207	28.6435	30.9326	34.3989	27.0735	32.5804	70.4891	34.7544	38.8329	72.9078	81.9206	48.1703	44.603	55.954
Fdps	77.4253	80.9541	109.843	80.1503	59.275	71.7627	86.1564	80.7953	24.2761	60.0674	51.5878	43.0714	35.4108	36.5106	38.7727	41.3853	93.3657	35.8786	42.565	116.275	68.8643	41.3928	39.8738	62.6022
Fgg	809.974	822.187	798.976	822.187	878.835	902.754	902.754	848.238	670.163	709.363	809.974	721.583	721.583	763.391	798.976	742.147	822.187	946.252	2830.25	775.642	822.187	721.583	775.642	1099.11
Fkbp11	17.128	10.4756	11.7523	14.7188	22.2023	16.4887	15.1052	15.4101	28.4134	23.4137	24.7059	27.6563	29.2153	32.941	28.5209	27.8381	12.9483	19.1095	21.4663	12.0246	15.022	16.9376	20.2348	16.8205
Flot2	26.7167	28.6607	30.9032	30.2686	27.5522	25.2189	31.3985	28.6741	21.197	22.3699	24.1472	22.5996	21.6556	20.5689	20.5508	21.8699	30.0935	30.7082	35.6704	27.9409	26.8967	25.2861	28.8336	29.3471
Fn1	119.167	157.017	139.325	125.933	114.921	100.329	154.346	130.148	86.4386	107.685	120.428	87.9672	102.292	122.322	90.8521	102.569	149.661	136.416	219.404	129.103	145.127	113.22	116.979	144.273
G6pc	114.15	196.888	122.322	103.49	60.2979	72.5077	108.601	111.179	47.9275	77.4253	48.3993	79.2162	44.5299	42.0336	42.9712	54.6433	117.755	109.235	65.3394	133.032	178.941	92.8895	65.2884	108.926
Gale	13.8584	10.1325	13.2004	14.492	11.104	10.8218	12.8407	12.35	6.65336	9.08567	8.51005	8.16793	7.93312	8.87402	5.98282	7.88671	17.5019	14.9857	12.058	14.4689	13.7371	9.16863	12.5864	13.5009
Gm10872	7.59852	4.41459	5.5254	3.44503	8.41308	7.11548	4.90992	5.91743	15.1769	9.84022	12.9022	12.9068	8.70917	13.0702	13.1968	12.2575	8.83898	7.66724	8.50336	4.33442	5.26543	9.25341	9.81953	7.66891
Gm13775	7.17492	15.3083	7.10928	9.5922	9.86227	7.17357	11.4126	9.66187	3.39768	2.41523	2.66833	6.22712	1.82755	1.87065	1.0765	2.78329	13.1892	5.12846	3.12506	7.32926	3.88634	4.55202	2.35633	5.65238
Gm20425	28.7136	47.8463	32.2078	27.7671	31.0308	54.8447	63.5897	40.8571	51.9183	72.0299	67.6239	47.1698	78.6914	65.7488	102.898	69.44	48.3993	35.8048	33.3465	70.4106	46.0893	37.1855	35.8048	43.863
Gm26924	352.046	226.937	141.265	174.533	181.117	178.288	168.803	203.284	388.284	902.754	1038.88	187.784	809.974	216.674	110.103	522.065	143.846	200.392	200.992	303.801	158.422	167.212	154.346	189.859
Gm4617	8.29172	5.92314	6.0947	7.82711	6.43258	19.0783	19.6813	10.4755	15.1822	18.7932	22.0226	10.3188	18.8312	11.8396	32.6998	18.5268	8.93404	8.12793	6.46151	19.0085	9.75611	8.29623	15.359	10.849
Gm4952	65.4193	54.6211	61.7386	70.5625	47.4524	57.5705	64.6274	60.2845	47.8463	59.275	42.1141	54.1106	32.4394	39.4987	49.4151	46.3856	75.6189	71.9115	57.5705	68.4886	65.6142	45.4494	64.4107	64.152
Gm5096	15.0049	18.7784	15.9418	16.3846	11.6617	11.824	15.9418	15.0768	3.8816	5.36758	4.35683	7.36666	8.58294	6.96036	6.5627	6.1541	15.8458	11.3864	12.3518	18.2263	14.7348	12.4511	9.56816	13.5092
Gm6484	15.1265	13.6873	34.3205	18.7366	19.8039	16.1292	23.8997	20.2434	36.6463	23.4891	44.2529	40.528	58.0692	43.4267	23.8997	38.616	25.0492	19.343	13.0702	18.9225	21.1804	16.9845	21.0434	19.3705
Gsta2	41.5507	31.1014	34.1129	19.4007	68.4229	69.183	23.5687	41.0486	121.686	81.0805	93.1846	58.2874	82.1605	76.3275	104.257	88.1404	32.9982	38.3337	34.249	35.4592	43.5959	97.696	72.816	50.7354
Gstk1	150.924	134.214	130.915	122.322	96.6719	129.103	105.602	124.25	60.253	72.9078	62.8077	67.7171	47.8463	49.9166	71.6721	61.8744	98.599	68.0707	73.7764	117.191	83.8913	73.2934	62.653	82.4964
Gstm1	2520.63	1382.23	1511.37	946.252	2944.06	2384.5	1382.23	1867.33	4718.51	2618.48	3278.57	2520.63	3461.6	3461.6	3817.33	3410.96	2053.56	1999.37	2126.66	1903.35	2285.62	4718.51	3461.6	2649.81
Gstm2	69.8893	50.0763	57.6298	39.6495	64.1446	67.2196	48.5827	56.7417	152.76	91.4946	112.058	65.2109	118.747	113.026	89.3091	106.086	60.6495	73.8372	70.4106	59.6953	65.4193	107.257	94.0999	75.9098
Gstm4	80.4902	48.0506	61.2014	42.4689	94.312	71.2052	56.0065	64.8192	117.191	90.6819	111.583	88.1812	112.822	111.583	100.688	104.676	67.7171	64.4897	48.3993	71.2052	71.0491	103.262	91.764	73.9838
Gsto1	18.6971	23.6873	19.7186	19.1745	22.1653	27.8896	17.7207	21.2933	30.3738	25.5292	26.0006	28.3738	24.7591	24.0896	34.3516	27.6397	19.3206	20.3459	19.7936	18.5085	21.6706	27.8416	19.8231	21.0434
Gstp1	3624.12	1999.37	2618.48	2186.44	3176.18	2618.48	2384.5	2658.22	4011.86	3029.45	3029.45	3461.6	4948.81	4718.51	4490.42	3955.73	2520.63	2944.06	2618.48	2384.5	2830.25	4011.86	3176.18	2926.57
Gstt2	38.7097	44.4304	42.3866	45.931	39.1009	45.4874	42.3519	42.6283	72.5934	62.9794	53.1529	57.9384	51.1085	53.4492	66.8351	59.7224	51.6692	51.4681	44.2887	42.0774	43.8777	46.1323	50.2912	47.1149
Gstt3	20.3994	19.7742	19.1397	17.0466	19.162	23.3861	16.7782	19.3837	41.6792	32.4394	32.7198	31.8005	37.9247	41.1418	34.6352	36.0487	25.8869	25.5543	24.235	22.4864	24.8639	36.1007	27.7813	26.7012
H19	1.19529	1.54725	1.44007	0.618297	1.25577	1.53404	0.955624	1.22091	63.1476	12.0277	59.275	20.5595	74.2515	120.113	68.6871	59.723	8.42063	45.2382	12.6683	13.6471	10.6656	13.1458	31.2399	19.2894
Hamp2	31.3147	67.2968	53.0379	22.5656	29.3756	46.8718	17.1476	38.23	16.881	18.6774	23.2675	19.91	17.2951	10.1801	32.8924	19.8719	36.1589	24.6557	34.7993	50.1708	57.8649	78.8261	34.478	45.2791
Hbb-bt	8.61928	24.1366	6.92406	5.84061	14.3211	10.5268	5.06155	10.7757	6.94178	4.00376	4.26851	4.63451	7.52276	8.66427	1.81073	5.40662	3.3612	1.0765	2.85768	3.55912	3.23214	5.90206	0.375222	2.90913
Hcfc1r1	29.6224	37.0599	35.7802	42.0774	25.5716	31.6733	32.4636	33.4641	28.1178	27.5957	26.7028	32.7958	23.6482	24.9501	21.7229	26.5048	38.7727	34.4493	30.0718	42.9712	32.8712	29.1379	28.5776	33.8359
Hes6	13.3989	13.4597	14.5754	13.8484	15.9289	13.9548	13.4549	14.0887	16.7856	16.0286	18.6046	23.7955	23.2292	21.3945	16.533	19.4816	12.2505	11.3553	9.58905	13.0166	11.8539	16.7487	11.4005	12.3164
Hopx	27.2764	20.5818	22.7308	27.4857	37.1855	31.0308	28.8539	27.8779	34.1129	34.424	31.1396	47.5746	47.3823	42.3866	38.1696	39.3128	20.182	27.9557	37.4437	18.1618	20.182	40.2403	32.8486	28.1449
Hsd17b12	98.0798	104.257	106.241	106.241	91.764	97.8774	103.897	101.194	62.5813	84.2037	77.1693	70.8931	51.4255	58.5825	65.4193	67.1821	111.788	88.9978	82.4117	110.565	93.1846	66.7552	76.7498	90.0646
Hspb1	24.0373	34.478	36.7489	39.8738	30.9032	24.718	35.2895	32.2927	30.0718	19.8039	20.6924	26.4812	17.3896	21.538	15.4092	21.6266	30.6891	31.7233	22.4538	28.1021	24.7591	24.7591	30.4372	27.5605
Insig2	29.3081	35.6408	35.9416	38.8101	31.2399	30.1333	43.9656	35.0056	21.5913	21.1006	20.0656	20.6291	17.5986	17.9098	19.9529	19.8354	39.0683	34.6352	24.3267	32.419	34.0252	27.4236	28.4591	31.4796
Krt23	5.92314	8.07964	5.82794	12.1915	7.37138	7.14913	7.23269	7.68221	4.03413	2.63157	2.27503	4.93373	2.64575	3.00252	4.44068	3.42334	8.79474	13.6769	5.14654	5.45819	7.39388	8.05788	10.5764	8.4435
Lrg1	170.427	221.358	191.22	232.859	249.504	257.314	237.28	222.852	101.654	93.1846	169.836	131.312	133.032	133.763	129.539	127.474	163.242	214.772	709.363	129.539	137.983	154.949	141.713	235.937
Marcksl1-ps4	16.8242	10.8511	11.5832	8.83597	17.6521	17.4081	7.64518	12.9714	26.5765	20.9426	23.3102	20.7238	28.6435	26.9122	31.5306	25.5199	10.3357	16.9515	9.73059	15.0612	17.3275	29.2443	21.6283	17.1827
Mat1a	585.466	721.583	709.363	585.466	503.917	550.897	619.508	610.886	379.071	459.462	407.492	459.462	355.954	334.011	395.395	398.692	558.744	469.873	619.508	575.127	627.505	619.508	414.062	554.904
Mbd1	75.4183	61.3685	86.7004	83.353	102.898	101.002	75.5117	83.7502	70.4106	66.268	62.9794	66.8351	71.3827	68.3076	59.6409	66.5463	59.576	80.8801	114.679	61.4374	91.657	92.4873	85.326	83.7204
Me1	233.744	171.677	225.417	204.273	141.713	140.106	250.379	195.33	143.45	172.018	140.637	162.291	89.3091	129.539	107.685	134.99	236.493	202.014	162.291	247.984	255.985	185.65	207.902	214.046
Metazoa_SRP_4	6.66221	6.48354	5.92314	11.1555	8.77954	7.1072	4.325	7.20516	13.7885	44.603	86.4386	8.85391	29.4214	12.6581	2.72181	28.355	9.51883	7.29622	4.93962	25.4498	8.39572	25.1177	10.9685	13.0981
Mmp19	26.7747	21.742	24.1472	20.3812	29.2845	25.6865	24.5608	24.6538	32.3954	29.8768	33.0968	29.8632	35.376	35.0695	31.3985	32.4395	22.9654	23.3719	23.079	25.9181	24.3385	32.0318	25.4137	25.3026
mt-Rnr1	189.995	143.014	127.058	130.915	214.772	207.902	125.933	162.798	366.339	228.906	315.693	228.906	388.284	370.253	189.995	298.339	140.637	202.799	159.776	136.416	130.017	252.814	214.176	176.662
mt-Rnr2	177.046	153.955	147.234	131.748	169.324	175.498	136.088	155.842	274.51	233.744	262.959	199.878	275.687	293.979	179.841	245.8	160.93	211.593	147.511	146.507	152.348	215.381	196.169	175.777
mt-Ta	30.2483	30.9728	25.6865	22.2982	31.9787	33.4729	21.432	28.0128	49.0998	39.0683	39.2722	45.9952	53.4492	45.7031	31.1991	43.3981	25.5543	38.3742	25.0291	21.3739	27.0735	40.1861	25.992	29.0833
mt-Tp	426.218	391.614	376.43	322.723	322.723	436.406	320.633	370.964	550.897	745.484	550.897	511.759	503.917	498.352	474.123	547.919	366.339	558.744	414.062	372.985	391.614	385.191	431.271	417.172
Mt2	101.143	110.565	152.76	110.565	163.242	266.327	91.086	142.241	97.3455	63.5897	91.9213	86.2843	89.1576	91.086	128.724	92.5869	74.8566	94.312	658.194	63.9629	58.3961	128.354	99.3584	168.205
Muc13	0.680069	0.312312	0.480107	0.772106	0.838495	0.728077	0.34785	0.594145	7.13202	3.43577	8.15329	3.23802	5.92957	12.1148	7.36666	6.76716	1.83595	8.50777	2.99322	2.06592	2.28705	2.48053	5.82968	3.7143
Mug1	216.674	361.454	252.814	290.804	245.888	253.597	317.985	277.031	89.4595	179.47	150.454	144.303	107.685	110.565	172.409	136.335	226.06	113.896	157.446	219.404	194.435	185.021	133.032	175.613
Mup18	114.921	136.416	101.654	115.423	128.724	94.6079	98.8082	112.936	35.4941	61.1426	56.7909	77.6115	32.8924	40.3822	35.4592	48.539	111.173	74.9452	60.3548	69.0225	46.8166	70.0966	64.4897	70.9855
Mup2	69.994	64.9231	50.3588	68.3076	54.5459	42.9712	71.9748	60.4393	17.8432	24.8639	23.4393	41.0234	21.5684	25.1177	12.2592	23.7307	43.3075	33.3276	31.3147	39.2337	28.0284	55.4936	29.3907	37.1566
Mup20	5432.8	4011.86	4306.23	5432.8	6132.79	4948.81	6132.79	5199.73	3176.18	3817.33	3176.18	4490.42	4718.51	3817.33	3029.45	3746.49	4948.81	4490.42	4306.23	4948.81	4306.23	5432.8	4948.81	4768.87
Nqo1	29.3611	17.6077	18.8145	12.7594	32.8924	25.5716	16.0465	21.8647	33.738	30.2483	33.8404	23.7384	26.5512	30.6891	33.3849	30.3129	17.6077	19.8757	16.7318	19.7067	21.5109	33.3276	29.497	22.6082
Odc1	24.4423	32.4394	26.4934	24.689	29.1379	26.4812	29.7121	27.6279	38.5264	39.0008	36.7489	33.3276	41.9092	42.0001	35.376	38.127	24.7467	29.2153	31.4207	25.5863	29.1175	31.0308	29.4412	28.6512
Pank1	38.9671	62.3036	47.1698	46.0893	32.2851	41.0631	47.6482	45.0752	27.0735	33.8404	26.5976	40.2403	23.0268	24.2647	29.9054	29.2784	43.2171	35.3396	40.3822	36.8401	37.4437	34.726	28.892	36.6915
Pbld2	34.5652	41.507	33.3276	33.0968	38.2973	43.8777	31.0813	36.5361	53.3077	48.945	52.9963	55.9398	52.5792	48.776	55.82	52.6234	37.1309	33.869	28.3738	36.5416	39.1931	54.7843	38.0332	38.2751
Pcolce	4.18733	4.12492	3.67401	3.61972	4.03413	4.23988	3.87616	3.96516	9.64401	6.43058	9.6466	7.8094	12.2095	13.999	11.1305	10.1242	5.29437	6.00527	7.00276	5.76511	5.70427	5.71384	6.35645	5.97744
Pcp4l1	1.97577	3.21088	4.21964	3.84186	2.54633	2.64794	3.69522	3.16252	9.97091	9.00895	6.07752	11.445	12.801	7.52776	7.10332	9.13348	3.66672	3.18475	5.07075	4.15658	3.8816	6.57671	3.62441	4.30879
Pcx	108.771	162.773	155.417	130.465	110.98	116.486	149.661	133.507	93.1846	116.718	114.468	93.0312	84.4823	83.8913	87.7111	96.2125	174.533	128.724	153.955	153.955	160.93	134.712	135.637	148.921
Pdzk1	21.7127	18.6305	22.0777	19.8757	20.5818	21.0346	21.538	20.7787	31.5771	31.823	29.2845	32.8486	32.4899	29.4412	28.0842	30.7927	22.6314	24.2647	24.2237	23.5305	26.2489	25.8142	25.0401	24.5362
Plin2	286.048	276.982	310.811	421.231	274.51	254.728	372.985	313.899	260.611	245.888	237.28	270.003	193.005	226.937	211.593	235.045	349.169	494.001	268.889	279.855	271.059	202.799	334.011	314.255
Prg4	40.622	31.3985	37.4437	38.3337	43.9055	45.4146	38.3742	39.356	24.3474	26.7167	29.7121	23.6482	25.6392	30.0524	32.6745	27.5415	34.6002	32.8486	118.747	29.1379	32.743	45.931	37.8322	47.4056
Raet1d	34.868	30.2483	34.0547	30.8863	21.1006	35.9416	28.1443	30.7491	10.8218	17.1871	13.5375	15.1437	7.87251	10.9352	17.7972	13.3279	32.8486	19.4007	18.7195	35.6408	20.3994	13.5922	20.6657	23.0381
Raet1e	11.599	9.07973	11.3967	10.8976	7.6774	12.7523	10.0304	10.4904	2.28388	5.06918	3.59868	5.20074	2.07152	3.10739	5.21284	3.79203	12.2309	8.28636	6.89385	12.7894	7.16403	5.28108	7.58597	8.6045
Rcan1	16.2458	18.6774	26.0006	16.3556	17.1546	15.5787	23.6482	19.0944	38.9389	24.689	39.1931	20.3012	34.3516	33.787	15.1865	29.4925	19.742	23.046	22.9517	19.2459	19.4262	15.9197	22.6246	20.4223
Rdh16	7.64121	14.2243	10.5396	7.57755	4.52483	8.20351	7.28325	8.57061	3.97453	5.91044	5.60637	4.26152	2.89246	2.97128	3.11742	4.10486	9.17538	6.60986	6.09323	10.3935	7.18283	4.51167	4.55474	6.9316
Rec8	7.35679	3.62813	7.65161	6.37214	5.51705	4.79554	7.02304	6.04918	21.2079	23.1045	20.3012	23.4393	19.7507	32.6164	16.6469	22.4381	14.3836	21.5484	11.8501	12.5082	15.754	17.5685	18.1964	15.9727
Rgs16	23.8484	71.0491	43.4267	45.4494	16.1204	45.8892	18.3507	37.7334	21.816	37.2214	7.09175	23.5198	4.42328	9.42494	18.432	17.4185	40.2403	25.1737	22.4675	42.5186	43.4767	30.6386	26.0006	32.9309
Rhoc	21.1507	18.672	21.0229	23.5085	30.8141	22.0114	24.5446	23.1035	16.0657	15.1769	16.579	14.8702	15.1335	15.057	14.4565	15.3341	23.1862	32.5387	19.2225	21.1804	22.8024	14.7608	27.3728	23.0091
Rn7sk	2.43987	1.17646	2.63297	2.66117	2.3332	2.0819	1.27825	2.08626	5.50229	18.0365	21.0046	2.7934	14.5591	4.26152	0.902261	9.57996	4.67901	5.55619	1.5014	5.62474	2.07211	3.40402	2.72235	3.6514
Rnf125	17.7301	32.6348	19.9529	16.2114	15.7875	16.8464	17.119	19.4689	7.77368	18.5504	13.8692	10.6059	9.47109	8.85684	15.5728	12.1	28.6965	15.5539	10.3029	24.9965	25.1582	14.2811	12.5983	18.7982
S100a10	79.4264	79.0887	89.64	98.9954	102.457	90.5615	95.8073	90.8538	72.1062	67.2968	74.6619	58.5825	61.0121	75.3301	53.788	66.1111	90.4219	112.058	71.8366	88.7001	85.5787	64.6274	92.2044	86.4895
Saa1	134.214	257.314	219.404	132.664	209.265	978.95	193.822	303.662	169.324	142.181	217.927	186.202	145.127	125.384	154.346	162.927	137.691	107.046	1999.37	182.555	162.291	276.982	166.689	433.232
Saa2	40.7147	75.8647	50.8061	37.6401	80.3954	822.187	64.5839	167.456	40.155	39.1009	61.7386	39.0393	30.2304	23.6106	51.2697	40.7349	52.0926	25.6865	1788.01	57.2661	50.8747	65.6142	51.7996	298.763
Scd1	526.593	1220.04	1117.19	270.003	426.218	503.917	550.897	659.266	108.444	345.042	298.941	78.6071	55.82	72.9078	167.212	160.996	978.95	168.227	213.199	1327.14	763.391	186.202	200.392	548.215
Serpina12	16.3605	11.7672	7.83733	14.7232	12.1692	4.98653	18.4793	12.3319	18.2687	17.444	20.9083	28.5776	25.9515	27.9042	11.1899	21.4635	15.7054	12.058	9.38523	14.7516	13.3535	19.1874	16.6469	14.4411
Serpina3m	178.288	213.199	194.435	166.151	171.677	179.47	203.5	186.674	117.465	153.589	138.821	112.058	108.771	117.755	123.762	124.603	138.821	128.354	312.918	140.637	149.661	151.347	126.358	164.014
Serpina7	127.554	77.7316	103.703	105.369	101.654	91.3989	122.322	104.248	98.599	73.0187	94.4632	80.2782	77.6115	95.6665	50.6478	81.4693	105.602	162.291	183.809	102.102	125.005	84.2037	139.325	128.906
Slc10a2	12.7048	11.5446	11.9976	8.99681	12.7939	13.2195	12.4588	11.9594	7.62714	7.41733	9.22217	5.48404	10.6337	9.2891	7.54149	8.17357	8.11825	11.4315	23.0906	9.54657	12.6367	14.6195	11.2564	12.9571
Slc25a47	226.937	385.191	276.982	336.666	187.784	228.075	240.38	268.859	221.933	258.575	186.739	255.985	140.637	137.223	206.432	201.075	317.985	263.966	221.933	263.966	338.989	205.742	234.468	263.864
Srebf1	49.4151	70.7233	74.4728	50.1708	49.0041	53.6579	49.2896	56.6762	33.4974	49.0041	53.4492	40.2841	39.1475	38.8101	42.7672	42.4228	71.1283	41.4327	38.8101	70.2277	74.7731	53.5335	42.5186	56.0605
Srxn1	133.032	55.9398	82.7955	54.4844	204.795	113.896	96.5561	105.928	258.575	131.748	258.575	117.465	216.674	239.555	190.563	201.879	92.2044	121.686	73.4203	95.5607	104.707	228.906	228.906	135.056
Steap4	111.788	120.713	127.554	123.082	144.303	131.748	153.955	130.449	101.143	99.5796	126.358	74.2515	111.583	110.74	108.262	104.56	130.915	165.539	602.304	118.408	133.451	122.09	134.712	201.06
Sult1d1	40.4512	44.4727	42.0001	41.9092	43.7179	54.7843	43.2479	44.369	26.5148	27.0735	23.9098	27.5628	25.2189	21.8809	31.6733	26.262	35.2207	36.5416	43.3377	33.869	39.6152	58.5825	38.5264	40.8133
Tff3	4.82791	0.329381	0.371513	1.03875	11.4937	6.51341	1.92677	3.78593	5.63174	2.75848	5.7372	5.41281	13.7491	13.3072	25.0401	10.2338	0.571244	4.1013	4.08132	0.798893	1.67723	5.56373	4.33442	3.0183
Thnsl2	38.4585	28.8336	33.8993	34.249	42.8799	37.5665	31.9373	35.4034	73.4868	57.8649	61.0121	61.7386	71.5213	73.6283	67.3978	66.6643	41.1418	48.0506	40.9669	39.5382	45.6235	56.6048	56.2534	46.8828
Tlcd2	35.3166	41.6265	37.2472	38.1445	29.6459	31.823	36.6737	35.7825	19.2995	23.3514	29.1175	26.1519	25.6542	23.5687	19.2042	23.7639	34.7993	27.4695	24.126	39.6152	34.6002	35.5901	27.0564	31.8938
Tmem120a	53.3077	53.4999	55.0838	48.5121	46.9631	45.8489	55.0838	51.1856	36.8698	35.1968	41.4327	42.1141	36.137	34.983	30.4552	36.7412	51.9542	52.8162	50.9575	51.5878	50.0763	44.5299	48.0243	49.9923
Tmem56	37.4018	42.4258	38.1445	38.7727	32.6164	32.1684	43.4267	37.8509	22.6585	29.0066	27.9942	25.4498	22.8745	24.1472	27.0564	25.5982	42.2796	40.9937	26.8316	35.6935	36.3916	28.8086	31.4559	34.6364
Tpm2	8.73993	8.15964	10.583	13.7102	5.8393	6.87454	10.2383	9.16356	6.27341	6.2886	5.87415	6.07013	2.51915	3.8821	2.6523	4.79426	9.19643	12.9118	7.74104	8.00617	10.7872	6.63508	10.148	9.34652
Trf	2944.06	3624.12	2944.06	2618.48	2520.63	2520.63	2830.25	2857.46	3278.57	3461.6	3817.33	3029.45	3817.33	4948.81	3278.57	3661.67	3278.57	3176.18	3278.57	3278.57	3278.57	2520.63	2830.25	3091.62
Tstd1	26.33	30.6171	30.7329	39.4195	44.8823	39.4675	33.1516	34.943	20.9959	22.9782	20.6291	27.1552	20.6018	22.2272	31.437	23.7178	27.4545	50.4173	50.47	33.275	40.2403	50.8747	56.4517	44.1691
Tymp	12.4249	19.4369	17.1871	23.6229	15.148	17.1476	20.1388	17.8723	10.8766	11.4278	9.54178	15.8796	9.02186	9.33402	12.807	11.2698	21.1197	18.99	17.0345	14.7118	20.5095	16.1292	14.53	17.575
Ubc	452.769	320.633	286.048	479.892	474.123	421.231	407.492	406.027	334.011	381.906	331.544	276.982	265.105	310.811	479.892	340.036	334.011	398.481	370.253	494.001	533.438	431.271	452.769	430.603
Ugdh	68.0707	55.5383	69.8893	51.4255	92.6558	81.6999	54.7843	67.7234	109.425	97.1776	117.465	79.6426	111.788	100.871	107.046	103.345	73.6283	67.9413	46.0487	78.4259	70.9767	103.897	82.6384	74.7937
Ugt2b35	107.046	78.1098	83.4933	56.6681	120.113	89.3091	91.4946	89.4619	145.501	161.32	176.007	115.197	152.348	143.846	161.32	150.791	105.369	102.457	73.2934	101.002	119.597	152.76	117.755	110.319
Ugt3a1	28.3877	32.1281	28.9417	28.6965	21.8408	27.9557	27.258	27.8869	13.1409	17.3622	13.2724	19.5918	13.2116	12.0062	15.1115	14.8138	24.2237	20.0104	20.8874	23.86	21.6204	20.2135	17.1772	21.1418
Ulk1	20.5689	26.4702	23.5305	24.8471	23.1143	22.0535	21.9942	23.2255	16.4084	19.3538	16.8622	20.4939	13.5469	15.1115	18.3417	17.1598	25.7887	21.6854	18.6474	21.2694	27.0564	22.8536	18.5413	22.2632
Vnn1	63.3195	64.3587	63.8735	74.2515	49.3668	55.9398	73.6283	63.534	40.2403	61.9242	48.945	63.1476	35.1225	37.6401	28.9783	45.1426	76.4379	74.4728	78.5238	67.0628	66.8351	44.2887	51.7443	65.6236
Wfdc2	20.1595	21.5684	25.9776	21.1006	20.953	23.9939	21.3208	22.1534	16.7636	14.7544	17.0006	20.4408	16.6469	14.2745	14.6686	16.3642	28.6435	26.2614	23.8735	29.1015	27.9409	29.9848	28.6607	27.7809
Zfp36l2	15.852	19.6101	17.2482	14.8473	18.218	17.2413	14.9091	16.8466	8.3396	10.8001	11.2048	8.92852	9.66941	9.37048	12.7742	10.1553	16.6028	13.8227	14.3536	15.5103	18.0566	15.2671	13.4291	15.2917
