# Supplementary material for: The transcriptional corepressor CtBP2 serves as a metabolite sensor orchestrating hepatic glucose and lipid homeostasis
Source: Nat Commun. 2021 Nov 2;12:6315. doi: 10.1038/s41467-021-26638-5 (PMC8563733; doi:10.1038/s41467-021-26638-5)
Supplement: Supplementary file 5 — Supplementary Data 2 [file 41467_2021_26638_MOESM5_ESM.xlsx]

## Sheet: Sheet1
Index	Residue	Original	Mutated	d Affinity	d Stability (solvated)
1	A:40	ASP	ALA	-0.64	6.9
2	A:40	ASP	ARG	-10.39	16.27
3	A:40	ASP	ASN	-1.36	-0.04
4	A:40	ASP	CYS	-1.05	-2.28
5	A:40	ASP	GLN	-21.79	29.15
6	A:40	ASP	GLU	-4.65	27.71
7	A:40	ASP	GLY	-0.47	14.37
8	A:40	ASP	HID	1.03	28.79
9	A:40	ASP	HIE	-0.91	41.43
10	A:40	ASP	HIP	-0.32	17.69
11	A:40	ASP	ILE	-1.64	16.01
12	A:40	ASP	LEU	-2.67	41.58
13	A:40	ASP	LYS	0.52	28.98
14	A:40	ASP	MET	-7.69	15.76
15	A:40	ASP	PHE	-1.61	51.73
16	A:40	ASP	PRO	-1.04	19.62
17	A:40	ASP	SER	-0.88	-1.71
18	A:40	ASP	THR	-1.06	5.92
19	A:40	ASP	TRP	-5.94	72.96
20	A:40	ASP	TYR	-3.71	52.89
21	A:40	ASP	VAL	-1.06	7.21
22	A:41	GLY	ALA	1.65	7.79
23	A:41	GLY	ARG	93.26	254.6
24	A:41	GLY	ASN	16.6	31.21
25	A:41	GLY	ASP	59.27	42.37
26	A:41	GLY	CYS	9.46	23.44
27	A:41	GLY	GLN	37.97	44.02
28	A:41	GLY	GLU	14.03	102.93
29	A:41	GLY	HID	28.62	87.23
30	A:41	GLY	HIE	43.03	88.66
31	A:41	GLY	HIP	35.2	77.56
32	A:41	GLY	ILE	18.72	45.63
33	A:41	GLY	LEU	26.27	102.17
34	A:41	GLY	LYS	36.17	63.09
35	A:41	GLY	MET	22.95	66.08
36	A:41	GLY	PHE	1177.47	169.36
37	A:41	GLY	PRO	21.33	128.32
38	A:41	GLY	SER	-0.66	19.73
39	A:41	GLY	THR	3.19	30.88
40	A:41	GLY	TRP	297.09	194.03
41	A:41	GLY	TYR	-0.14	58.18
42	A:41	GLY	VAL	8.93	25.6
43	A:42	ARG	ALA	2.54	8.99
44	A:42	ARG	ASN	1.97	9.15
45	A:42	ARG	ASP	1.63	19.02
46	A:42	ARG	CYS	2.01	9.09
47	A:42	ARG	GLN	2.3	7.72
48	A:42	ARG	GLU	1.81	11.77
49	A:42	ARG	GLY	4.06	10.99
50	A:42	ARG	HID	2.11	7.02
51	A:42	ARG	HIE	1.77	9.19
52	A:42	ARG	HIP	2.79	-1.68
53	A:42	ARG	ILE	2.66	9.41
54	A:42	ARG	LEU	0.6	5.37
55	A:42	ARG	LYS	3.93	11
56	A:42	ARG	MET	1.47	5.31
57	A:42	ARG	PHE	1.61	8.49
58	A:42	ARG	PRO	8.52	31.85
59	A:42	ARG	SER	1.88	12.25
60	A:42	ARG	THR	3.01	8.2
61	A:42	ARG	TRP	1.82	8.38
62	A:42	ARG	TYR	1.69	8.41
63	A:42	ARG	VAL	1.85	7.87
64	A:43	ASP	ALA	0.49	7.29
65	A:43	ASP	ARG	-1.96	9.35
66	A:43	ASP	ASN	0.53	0.06
67	A:43	ASP	CYS	0.68	7.33
68	A:43	ASP	GLN	-4.52	-0.17
69	A:43	ASP	GLU	-0.11	-3.43
70	A:43	ASP	GLY	1.81	8.37
71	A:43	ASP	HID	-2.3	7.29
72	A:43	ASP	HIE	-3.82	9.58
73	A:43	ASP	HIP	-0.69	6.31
74	A:43	ASP	ILE	-1.41	1.85
75	A:43	ASP	LEU	-3.54	4.7
76	A:43	ASP	LYS	2.86	11.65
77	A:43	ASP	MET	-10.64	9.83
78	A:43	ASP	PHE	-3.19	7.9
79	A:43	ASP	PRO	3.25	28.47
80	A:43	ASP	SER	0.7	6.47
81	A:43	ASP	THR	-0.45	5.25
82	A:43	ASP	TRP	-10.26	10.43
83	A:43	ASP	TYR	-5.67	9.99
84	A:43	ASP	VAL	-1.64	3.87
85	A:61	ASP	ALA	-0.9	-6.91
86	A:61	ASP	ARG	-8.69	-12.06
87	A:61	ASP	ASN	-0.8	-4.86
88	A:61	ASP	CYS	-1.11	-9.93
89	A:61	ASP	GLN	-0.15	-11.04
90	A:61	ASP	GLU	0.84	-7.46
91	A:61	ASP	GLY	-0.87	-5.23
92	A:61	ASP	HID	-0.86	-10.91
93	A:61	ASP	HIE	-1.51	-10.68
94	A:61	ASP	HIP	-4.39	-12.64
95	A:61	ASP	ILE	-1.34	-8.17
96	A:61	ASP	LEU	-1.69	-13.89
97	A:61	ASP	LYS	0.75	-3.27
98	A:61	ASP	MET	-1.28	-16.2
99	A:61	ASP	PHE	-4.1	-11.43
100	A:61	ASP	PRO	-1.09	77.65
101	A:61	ASP	SER	-0.98	-6.51
102	A:61	ASP	THR	-1.18	-7.15
103	A:61	ASP	TRP	-5.76	-13.1
104	A:61	ASP	TYR	-12.52	-9.74
105	A:61	ASP	VAL	-1.02	-8.93
106	A:63	GLN	ALA	4.51	3.63
107	A:63	GLN	ARG	5.96	-9.36
108	A:63	GLN	ASN	-0.69	6.43
109	A:63	GLN	ASP	4.22	11.4
110	A:63	GLN	CYS	4.47	3.82
111	A:63	GLN	GLU	3.36	8.72
112	A:63	GLN	GLY	4.7	5.11
113	A:63	GLN	HID	0.71	2.56
114	A:63	GLN	HIE	1.26	5.3
115	A:63	GLN	HIP	2.45	-6.35
116	A:63	GLN	ILE	1.74	0.06
117	A:63	GLN	LEU	3.46	0.92
118	A:63	GLN	LYS	3.78	-1.75
119	A:63	GLN	MET	-0.09	2.19
120	A:63	GLN	PHE	-2.67	6.7
121	A:63	GLN	PRO	4.32	24.26
122	A:63	GLN	SER	4.99	7.14
123	A:63	GLN	THR	3.6	5.08
124	A:63	GLN	TRP	-8.28	6.59
125	A:63	GLN	TYR	-0.34	6.44
126	A:63	GLN	VAL	3.59	3.73
127	A:82	TYR	ALA	10.81	11.04
128	A:82	TYR	ARG	-2.92	-2.61
129	A:82	TYR	ASN	9.86	10.74
130	A:82	TYR	ASP	14.33	24.75
131	A:82	TYR	CYS	10.1	13.42
132	A:82	TYR	GLN	6.52	7.99
133	A:82	TYR	GLU	8.63	17.35
134	A:82	TYR	GLY	12.08	11.94
135	A:82	TYR	HID	6.26	5.65
136	A:82	TYR	HIE	9.15	9.39
137	A:82	TYR	HIP	8.23	-2.78
138	A:82	TYR	ILE	11.52	14.94
139	A:82	TYR	LEU	7.22	2.82
140	A:82	TYR	LYS	11.52	15.45
141	A:82	TYR	MET	4.59	2
142	A:82	TYR	PHE	5.34	0.52
143	A:82	TYR	PRO	8.87	37.49
144	A:82	TYR	SER	10.94	15.11
145	A:82	TYR	THR	9.41	5.67
146	A:82	TYR	TRP	6	6.91
147	A:82	TYR	VAL	8.39	11.14
148	A:83	HIE	ALA	2.06	6.92
149	A:83	HIE	ARG	-1.68	-5.86
150	A:83	HIE	ASN	2.26	5.9
151	A:83	HIE	ASP	4.45	14.69
152	A:83	HIE	CYS	1.63	5.47
153	A:83	HIE	GLN	0.6	-0.67
154	A:83	HIE	GLU	2.28	10.09
155	A:83	HIE	GLY	2.23	9.62
156	A:83	HIE	HID	1.37	4.93
157	A:83	HIE	HIP	-0.36	-2.05
158	A:83	HIE	ILE	1.57	-1.15
159	A:83	HIE	LEU	-0.8	-2.09
160	A:83	HIE	LYS	2.23	3.79
161	A:83	HIE	MET	-4.99	-5.56
162	A:83	HIE	PHE	-2.29	-2.14
163	A:83	HIE	PRO	0.89	17.39
164	A:83	HIE	SER	2.17	7.86
165	A:83	HIE	THR	1.35	7.23
166	A:83	HIE	TRP	-5.13	-6.48
167	A:83	HIE	TYR	-1.82	-1.52
168	A:83	HIE	VAL	1.52	4.38
169	A:84	THR	ALA	3.19	1.15
170	A:84	THR	ARG	0.32	-12.08
171	A:84	THR	ASN	-5.39	6.91
172	A:84	THR	ASP	8.34	14.91
173	A:84	THR	CYS	1.5	0.47
174	A:84	THR	GLN	-0.33	-0.73
175	A:84	THR	GLU	2.49	6.04
176	A:84	THR	GLY	4.12	1.99
177	A:84	THR	HID	15.45	14.83
178	A:84	THR	HIE	8.36	15.18
179	A:84	THR	HIP	7.25	2.4
180	A:84	THR	ILE	-2.43	-2.38
181	A:84	THR	LEU	-1.83	1.37
182	A:84	THR	LYS	-16.79	6.15
183	A:84	THR	MET	-1.81	-2.89
184	A:84	THR	PHE	12.62	14.13
185	A:84	THR	PRO	0.05	13.58
186	A:84	THR	SER	2.52	2.23
187	A:84	THR	TRP	11.8	15.75
188	A:84	THR	TYR	1.36	15.47
189	A:84	THR	VAL	-0.86	-2.57
190	A:104	ILE	ALA	0.4	25.91
191	A:104	ILE	ARG	-1.16	4.25
192	A:104	ILE	ASN	0.28	23.26
193	A:104	ILE	ASP	1.1	41
194	A:104	ILE	CYS	0	22.15
195	A:104	ILE	GLN	0.22	17.13
196	A:104	ILE	GLU	1.07	38.11
197	A:104	ILE	GLY	0.52	33.23
198	A:104	ILE	HID	0.43	17.97
199	A:104	ILE	HIE	0.14	17.86
200	A:104	ILE	HIP	0.06	7.84
201	A:104	ILE	LEU	-0.05	2.76
202	A:104	ILE	LYS	-0.58	27.46
203	A:104	ILE	MET	-0.27	-0.84
204	A:104	ILE	PHE	0.03	36.44
205	A:104	ILE	PRO	0.35	43.88
206	A:104	ILE	SER	0.43	27.34
207	A:104	ILE	THR	0.35	20.2
208	A:104	ILE	TRP	0.9	119.94
209	A:104	ILE	TYR	0.06	42.6
210	A:104	ILE	VAL	0.19	8.46
211	A:129	ALA	ARG	0.56	17.17
212	A:129	ALA	ASN	1.73	21.09
213	A:129	ALA	ASP	4.34	23.01
214	A:129	ALA	CYS	0.03	4.36
215	A:129	ALA	GLN	0.82	15.28
216	A:129	ALA	GLU	2.42	29.84
217	A:129	ALA	GLY	0.17	6.5
218	A:129	ALA	HID	0.43	12.19
219	A:129	ALA	HIE	0.7	12.73
220	A:129	ALA	HIP	0.43	9.43
221	A:129	ALA	ILE	0.3	22.69
222	A:129	ALA	LEU	0.09	174.94
223	A:129	ALA	LYS	0.65	36.75
224	A:129	ALA	MET	0.1	21.5
225	A:129	ALA	PHE	1.04	37.81
226	A:129	ALA	PRO	-0.3	13.71
227	A:129	ALA	SER	-0.01	0.42
228	A:129	ALA	THR	0.18	2.59
229	A:129	ALA	TRP	0.77	60.43
230	A:129	ALA	TYR	0.88	158.32
231	A:129	ALA	VAL	-0.19	13.28
232	A:132	GLU	ALA	5.24	3.85
233	A:132	GLU	ARG	5.08	-1.84
234	A:132	GLU	ASN	4.62	4.49
235	A:132	GLU	ASP	3.81	5.09
236	A:132	GLU	CYS	3.88	4.94
237	A:132	GLU	GLN	-0.78	6.35
238	A:132	GLU	GLY	6.09	4.42
239	A:132	GLU	HID	4.63	1.95
240	A:132	GLU	HIE	2.25	2.84
241	A:132	GLU	HIP	4.84	4.1
242	A:132	GLU	ILE	-1.97	0.27
243	A:132	GLU	LEU	-2.81	3.38
244	A:132	GLU	LYS	6.01	15.5
245	A:132	GLU	MET	-9.15	6.4
246	A:132	GLU	PHE	0.4	3.4
247	A:132	GLU	PRO	3.97	6.67
248	A:132	GLU	SER	4.71	5.44
249	A:132	GLU	THR	3.86	3.23
250	A:132	GLU	TRP	-0.27	3.72
251	A:132	GLU	TYR	-0.86	4.88
252	A:132	GLU	VAL	2.51	1.6
253	A:133	GLU	ALA	12.29	1.58
254	A:133	GLU	ARG	3.17	-8.93
255	A:133	GLU	ASN	6.09	-1.08
256	A:133	GLU	ASP	7.14	9.18
257	A:133	GLU	CYS	9.41	0.91
258	A:133	GLU	GLN	2.56	-6.65
259	A:133	GLU	GLY	13.41	9.1
260	A:133	GLU	HID	9.09	17.69
261	A:133	GLU	HIE	16.6	21.87
262	A:133	GLU	HIP	29.39	19.44
263	A:133	GLU	ILE	8.56	-5.75
264	A:133	GLU	LEU	5.41	-3.67
265	A:133	GLU	LYS	19.36	13.26
266	A:133	GLU	MET	2.75	-6.62
267	A:133	GLU	PHE	18.39	46.33
268	A:133	GLU	PRO	9.92	2.75
269	A:133	GLU	SER	10.4	1.05
270	A:133	GLU	THR	8.69	-2.31
271	A:133	GLU	TRP	-3.39	38.58
272	A:133	GLU	TYR	23.33	77.2
273	A:133	GLU	VAL	10.61	-0.59
274	A:136	ASP	ALA	-2.57	1.37
275	A:136	ASP	ARG	-3.72	-4.32
276	A:136	ASP	ASN	-4.28	-2.26
277	A:136	ASP	CYS	-4.77	1.47
278	A:136	ASP	GLN	-8.53	4.66
279	A:136	ASP	GLU	-0.87	-2.43
280	A:136	ASP	GLY	3.36	4.47
281	A:136	ASP	HID	-4.44	2.61
282	A:136	ASP	HIE	-17.28	8.52
283	A:136	ASP	HIP	-3.09	3.73
284	A:136	ASP	ILE	2.58	29.91
285	A:136	ASP	LEU	-13.07	6.18
286	A:136	ASP	LYS	10.28	11.24
287	A:136	ASP	MET	-19.11	-1.41
288	A:136	ASP	PHE	-15.73	5.57
289	A:136	ASP	PRO	-7.89	58.33
290	A:136	ASP	SER	-3.37	1.22
291	A:136	ASP	THR	-8.09	2.48
292	A:136	ASP	TRP	-23	7.14
293	A:136	ASP	TYR	-23.77	7.01
294	A:136	ASP	VAL	-4.34	11.64
295	A:137	SER	ALA	3.11	0.05
296	A:137	SER	ARG	2.71	11.07
297	A:137	SER	ASN	0.38	7.66
298	A:137	SER	ASP	8.88	18.24
299	A:137	SER	CYS	-0.18	0.76
300	A:137	SER	GLN	7.66	7.22
301	A:137	SER	GLU	18.61	8.77
302	A:137	SER	GLY	5.76	5.22
303	A:137	SER	HID	4.33	1.58
304	A:137	SER	HIE	-2.83	-0.48
305	A:137	SER	HIP	-2.34	-6.3
306	A:137	SER	ILE	2.77	7.78
307	A:137	SER	LEU	1.64	23.77
308	A:137	SER	LYS	-0.83	21.99
309	A:137	SER	MET	-2.37	-7.26
310	A:137	SER	PHE	-0.8	1.21
311	A:137	SER	PRO	1.5	97.13
312	A:137	SER	THR	-1.24	-0.71
313	A:137	SER	TRP	13.5	34.48
314	A:137	SER	TYR	4.61	12.56
315	A:137	SER	VAL	1.75	6.38
316	A:139	ILE	ALA	2.11	20.31
317	A:139	ILE	ARG	-3.68	15.52
318	A:139	ILE	ASN	2.75	17.78
319	A:139	ILE	ASP	7.78	32.06
320	A:139	ILE	CYS	0.3	18.94
321	A:139	ILE	GLN	0.54	11.75
322	A:139	ILE	GLU	5.22	19.25
323	A:139	ILE	GLY	4.47	26.7
324	A:139	ILE	HID	1.97	13.88
325	A:139	ILE	HIE	4.87	17.46
326	A:139	ILE	HIP	-1.63	13.5
327	A:139	ILE	LEU	0.11	1.81
328	A:139	ILE	LYS	-0.83	26.66
329	A:139	ILE	MET	0.47	-4.32
330	A:139	ILE	PHE	1.49	12.94
331	A:139	ILE	PRO	2.52	62.28
332	A:139	ILE	SER	4.12	20.1
333	A:139	ILE	THR	3.12	10.52
334	A:139	ILE	TRP	-0.52	30.7
335	A:139	ILE	TYR	1.34	19.35
336	A:139	ILE	VAL	-0.5	7.85
337	A:140	CYS	ALA	3.24	-0.6
338	A:140	CYS	ARG	3.16	80.36
339	A:140	CYS	ASN	-5.26	3.77
340	A:140	CYS	ASP	25.89	9.85
341	A:140	CYS	GLN	12.77	12.81
342	A:140	CYS	GLU	36.61	21.24
343	A:140	CYS	GLY	7.56	2.49
344	A:140	CYS	HID	36.01	63.63
345	A:140	CYS	HIE	14.84	57.46
346	A:140	CYS	HIP	11.64	52.88
347	A:140	CYS	ILE	0.87	14.86
348	A:140	CYS	LEU	1.19	4.09
349	A:140	CYS	LYS	18.95	38.28
350	A:140	CYS	MET	7.88	15.34
351	A:140	CYS	PHE	53.45	169.29
352	A:140	CYS	PRO	-4.61	85.99
353	A:140	CYS	SER	2.95	3.91
354	A:140	CYS	THR	-1.58	4.38
355	A:140	CYS	TRP	102.63	214.2
356	A:140	CYS	TYR	54.83	240.67
357	A:140	CYS	VAL	-2.09	10.37
358	A:141	HIE	ALA	2.27	8.89
359	A:141	HIE	ARG	0.13	-16.16
360	A:141	HIE	ASN	-1.37	7.6
361	A:141	HIE	ASP	5.15	16.32
362	A:141	HIE	CYS	1.73	5.14
363	A:141	HIE	GLN	-1.94	0.63
364	A:141	HIE	GLU	3.03	12.13
365	A:141	HIE	GLY	2.62	15.17
366	A:141	HIE	HID	3.17	5.08
367	A:141	HIE	HIP	0.12	-6.59
368	A:141	HIE	ILE	1.94	4.75
369	A:141	HIE	LEU	2.29	-7
370	A:141	HIE	LYS	0.45	9.32
371	A:141	HIE	MET	0.94	-10
372	A:141	HIE	PHE	2.72	0.13
373	A:141	HIE	PRO	2.18	89.78
374	A:141	HIE	SER	1.62	8.21
375	A:141	HIE	THR	2.79	5.12
376	A:141	HIE	TRP	3.13	10.34
377	A:141	HIE	TYR	4.98	-3.57
378	A:141	HIE	VAL	2.45	3.28
379	A:143	LEU	ALA	9.24	12.5
380	A:143	LEU	ARG	0.98	35.3
381	A:143	LEU	ASN	7.94	13.74
382	A:143	LEU	ASP	18.09	20.36
383	A:143	LEU	CYS	7.04	12.01
384	A:143	LEU	GLN	7.94	5.8
385	A:143	LEU	GLU	20.39	14.26
386	A:143	LEU	GLY	11.07	18.28
387	A:143	LEU	HID	6.37	23.88
388	A:143	LEU	HIE	7.09	14.99
389	A:143	LEU	HIP	-0.28	13.68
390	A:143	LEU	ILE	6.75	5.28
391	A:143	LEU	LYS	4.22	22.67
392	A:143	LEU	MET	3.49	-6.09
393	A:143	LEU	PHE	1.77	36.34
394	A:143	LEU	PRO	8.38	56.5
395	A:143	LEU	SER	7.25	11.68
396	A:143	LEU	THR	8.34	7.46
397	A:143	LEU	TRP	4.89	98.91
398	A:143	LEU	TYR	1.4	43.41
399	A:143	LEU	VAL	5.7	5.78
400	A:144	ASN	ALA	8.41	7.71
401	A:144	ASN	ARG	-1.16	25.26
402	A:144	ASN	ASP	20.89	14.57
403	A:144	ASN	CYS	6.87	5.82
404	A:144	ASN	GLN	5.18	17.06
405	A:144	ASN	GLU	25.36	21.63
406	A:144	ASN	GLY	8.59	13.41
407	A:144	ASN	HID	13.41	30.86
408	A:144	ASN	HIE	10.32	29.05
409	A:144	ASN	HIP	6.89	20.51
410	A:144	ASN	ILE	4.11	19.17
411	A:144	ASN	LEU	2.4	1.7
412	A:144	ASN	LYS	1.65	20.11
413	A:144	ASN	MET	5.07	2.28
414	A:144	ASN	PHE	16.25	52.59
415	A:144	ASN	PRO	20.61	97.2
416	A:144	ASN	SER	7.02	4.49
417	A:144	ASN	THR	6.69	9.04
418	A:144	ASN	TRP	19.61	177.09
419	A:144	ASN	TYR	14.41	100.29
420	A:144	ASN	VAL	6.64	6.95
421	A:147	ARG	ALA	28.36	13.43
422	A:147	ARG	ASN	22.79	11.85
423	A:147	ARG	ASP	47.15	20.02
424	A:147	ARG	CYS	27.17	13.39
425	A:147	ARG	GLN	20.69	5.85
426	A:147	ARG	GLU	50.15	11.28
427	A:147	ARG	GLY	29.29	16.29
428	A:147	ARG	HID	26.17	16.35
429	A:147	ARG	HIE	31.15	12.07
430	A:147	ARG	HIP	9.53	5.59
431	A:147	ARG	ILE	33.91	15.9
432	A:147	ARG	LEU	24.2	4.33
433	A:147	ARG	LYS	11.76	17.05
434	A:147	ARG	MET	21.84	6.71
435	A:147	ARG	PHE	34.65	42.43
436	A:147	ARG	PRO	25.63	49.32
437	A:147	ARG	SER	27.97	15.88
438	A:147	ARG	THR	23.94	8.75
439	A:147	ARG	TRP	29.36	24.25
440	A:147	ARG	TYR	193.66	232.46
441	A:147	ARG	VAL	34.96	19.98
442	A:149	ASN	ALA	9.08	0.95
443	A:149	ASN	ARG	-15.06	-0.89
444	A:149	ASN	ASP	22.62	5.23
445	A:149	ASN	CYS	5.34	1.54
446	A:149	ASN	GLN	-1.74	1.44
447	A:149	ASN	GLU	15.01	3.99
448	A:149	ASN	GLY	12	1.31
449	A:149	ASN	HID	-5.21	8.52
450	A:149	ASN	HIE	19.5	5.47
451	A:149	ASN	HIP	0.81	5.86
452	A:149	ASN	ILE	-3.08	-6.21
453	A:149	ASN	LEU	2.55	-4.55
454	A:149	ASN	LYS	1.2	9.72
455	A:149	ASN	MET	-9.75	-5.74
456	A:149	ASN	PHE	6.05	6.18
457	A:149	ASN	PRO	4.63	22.22
458	A:149	ASN	SER	7.73	2.39
459	A:149	ASN	THR	2.06	1.79
460	A:149	ASN	TRP	9.81	8.25
461	A:149	ASN	TYR	23.17	35.78
462	A:149	ASN	VAL	1	-3.39
463	A:150	THR	ALA	3.91	1.67
464	A:150	THR	ARG	-10.45	17.68
465	A:150	THR	ASN	1.43	3.84
466	A:150	THR	ASP	19.09	13.93
467	A:150	THR	CYS	1.94	2.31
468	A:150	THR	GLN	4.94	6.85
469	A:150	THR	GLU	17.59	14.07
470	A:150	THR	GLY	6.54	5.94
471	A:150	THR	HID	12.12	14.41
472	A:150	THR	HIE	6.91	9.69
473	A:150	THR	HIP	-1.05	5.4
474	A:150	THR	ILE	-2.21	0.77
475	A:150	THR	LEU	-4.23	-4.52
476	A:150	THR	LYS	1.66	22.63
477	A:150	THR	MET	-7	-3.75
478	A:150	THR	PHE	3.58	78.57
479	A:150	THR	PRO	-0.92	13.11
480	A:150	THR	SER	4.42	4.22
481	A:150	THR	TRP	19.51	203.57
482	A:150	THR	TYR	3.9	57.12
483	A:150	THR	VAL	-1.44	0.91
484	A:151	TRP	ALA	0.49	22.67
485	A:151	TRP	ARG	-1.82	6.53
486	A:151	TRP	ASN	1.43	20.69
487	A:151	TRP	ASP	4.38	25.18
488	A:151	TRP	CYS	0.84	22.69
489	A:151	TRP	GLN	2.96	11.44
490	A:151	TRP	GLU	5.01	20.11
491	A:151	TRP	GLY	0.66	27.11
492	A:151	TRP	HID	-0.62	18.51
493	A:151	TRP	HIE	-1.28	16.15
494	A:151	TRP	HIP	-4.09	12.5
495	A:151	TRP	ILE	-0.26	9.93
496	A:151	TRP	LEU	-0.67	10.23
497	A:151	TRP	LYS	-3.49	23.62
498	A:151	TRP	MET	0	7.13
499	A:151	TRP	PHE	0.66	6.66
500	A:151	TRP	PRO	-1.74	26.62
501	A:151	TRP	SER	0.6	23.71
502	A:151	TRP	THR	0.47	21.16
503	A:151	TRP	TYR	-3.75	12.14
504	A:151	TRP	VAL	0.2	14.7
505	A:152	LEU	ALA	6.63	15.69
506	A:152	LEU	ARG	-5.56	6.1
507	A:152	LEU	ASN	5.54	14.35
508	A:152	LEU	ASP	16.55	19.86
509	A:152	LEU	CYS	4.81	13.98
510	A:152	LEU	GLN	4.98	11.61
511	A:152	LEU	GLU	9.8	17.26
512	A:152	LEU	GLY	10.85	19.13
513	A:152	LEU	HID	5.18	10.9
514	A:152	LEU	HIE	8.14	14.18
515	A:152	LEU	HIP	-2.74	9.16
516	A:152	LEU	ILE	9.05	17.79
517	A:152	LEU	LYS	2.61	17.09
518	A:152	LEU	MET	3.6	5.13
519	A:152	LEU	PHE	5.14	26.71
520	A:152	LEU	PRO	6.48	57.19
521	A:152	LEU	SER	5.35	15.76
522	A:152	LEU	THR	6.12	12.11
523	A:152	LEU	TRP	16.39	26.46
524	A:152	LEU	TYR	5.99	26.36
525	A:152	LEU	VAL	2.65	14.45
526	A:153	TYR	ALA	22.47	8.49
527	A:153	TYR	ARG	-0.29	8.71
528	A:153	TYR	ASN	16.77	11.35
529	A:153	TYR	ASP	27.73	16.14
530	A:153	TYR	CYS	16.37	10
531	A:153	TYR	GLN	11.79	10
532	A:153	TYR	GLU	26.42	7.73
533	A:153	TYR	GLY	25.48	12.14
534	A:153	TYR	HID	14.29	7.27
535	A:153	TYR	HIE	11.63	7.97
536	A:153	TYR	HIP	7.51	6.12
537	A:153	TYR	ILE	12.05	16.47
538	A:153	TYR	LEU	10.05	4.35
539	A:153	TYR	LYS	15.79	19.17
540	A:153	TYR	MET	3.5	3.91
541	A:153	TYR	PHE	5.08	3.15
542	A:153	TYR	PRO	19.52	81.57
543	A:153	TYR	SER	14.05	17
544	A:153	TYR	THR	20.64	8.04
545	A:153	TYR	TRP	14.53	22.12
546	A:153	TYR	VAL	19.46	9.89
547	A:154	GLN	ALA	8.65	5.61
548	A:154	GLN	ARG	9.64	-8.63
549	A:154	GLN	ASN	6.49	5.02
550	A:154	GLN	ASP	8.36	15.66
551	A:154	GLN	CYS	6.37	5.31
552	A:154	GLN	GLU	4.82	5.45
553	A:154	GLN	GLY	9.68	10.61
554	A:154	GLN	HID	2.18	4.5
555	A:154	GLN	HIE	1.59	2.28
556	A:154	GLN	HIP	4.41	-2.45
557	A:154	GLN	ILE	2.36	-0.83
558	A:154	GLN	LEU	3.32	-2.52
559	A:154	GLN	LYS	11.95	7.34
560	A:154	GLN	MET	0.27	-4.2
561	A:154	GLN	PHE	0.61	8.22
562	A:154	GLN	PRO	7.4	69.29
563	A:154	GLN	SER	8.28	5.23
564	A:154	GLN	THR	6.77	3.21
565	A:154	GLN	TRP	-4.45	2.11
566	A:154	GLN	TYR	0.15	8.6
567	A:154	GLN	VAL	6.46	4.2
568	A:156	LEU	ALA	16.54	6.22
569	A:156	LEU	ARG	8.44	5.75
570	A:156	LEU	ASN	14.05	7.76
571	A:156	LEU	ASP	23.04	11.21
572	A:156	LEU	CYS	13.94	7.33
573	A:156	LEU	GLN	5.44	6.62
574	A:156	LEU	GLU	20.69	7.65
575	A:156	LEU	GLY	19.97	9.22
576	A:156	LEU	HID	7.91	9.83
577	A:156	LEU	HIE	8.32	10.28
578	A:156	LEU	HIP	5.73	5.58
579	A:156	LEU	ILE	7.14	2.52
580	A:156	LEU	LYS	13.39	10.88
581	A:156	LEU	MET	5.04	3.14
582	A:156	LEU	PHE	6.49	13.03
583	A:156	LEU	PRO	12.48	44.23
584	A:156	LEU	SER	15.6	6.64
585	A:156	LEU	THR	12.57	4.03
586	A:156	LEU	TRP	19.74	21.33
587	A:156	LEU	TYR	9.85	15.74
588	A:156	LEU	VAL	8.33	7.52
589	A:157	ARG	ALA	15.65	5.34
590	A:157	ARG	ASN	14.33	8
591	A:157	ARG	ASP	18.35	13.78
592	A:157	ARG	CYS	14.89	6.02
593	A:157	ARG	GLN	9.61	1.73
594	A:157	ARG	GLU	18.51	10.22
595	A:157	ARG	GLY	16.35	10.29
596	A:157	ARG	HID	14.34	9.1
597	A:157	ARG	HIE	13.93	5.3
598	A:157	ARG	HIP	10.08	4.47
599	A:157	ARG	ILE	12.53	1.05
600	A:157	ARG	LEU	11.51	2.24
601	A:157	ARG	LYS	10.08	7.81
602	A:157	ARG	MET	11.06	-1.6
603	A:157	ARG	PHE	11.75	5.82
604	A:157	ARG	PRO	16.27	83.43
605	A:157	ARG	SER	16.61	5.08
606	A:157	ARG	THR	15.75	4.46
607	A:157	ARG	TRP	3.28	12.74
608	A:157	ARG	TYR	12.08	44.31
609	A:157	ARG	VAL	13.91	3.61
610	A:158	GLU	ALA	-1.85	1.61
611	A:158	GLU	ARG	-3.22	-5.35
612	A:158	GLU	ASN	-1.87	4.69
613	A:158	GLU	ASP	0.14	2.75
614	A:158	GLU	CYS	-1.96	1.34
615	A:158	GLU	GLN	-1.82	-5.96
616	A:158	GLU	GLY	-1.84	4.86
617	A:158	GLU	HID	-1.76	-2.38
618	A:158	GLU	HIE	-1.26	-0.89
619	A:158	GLU	HIP	-2.7	-0.18
620	A:158	GLU	ILE	-1.8	-4.57
621	A:158	GLU	LEU	-1.8	-3.73
622	A:158	GLU	LYS	-2.96	4.22
623	A:158	GLU	MET	-1.89	-4.33
624	A:158	GLU	PHE	-2.06	0.7
625	A:158	GLU	PRO	-1.71	46.49
626	A:158	GLU	SER	-1.91	0.64
627	A:158	GLU	THR	-2.05	1.1
628	A:158	GLU	TRP	-1.93	-0.8
629	A:158	GLU	TYR	-3	0.79
630	A:158	GLU	VAL	-1.84	-1.1
631	A:159	GLY	ALA	-0.31	-1.5
632	A:159	GLY	ARG	-2.73	0.45
633	A:159	GLY	ASN	-0.34	2.67
634	A:159	GLY	ASP	2.99	7.66
635	A:159	GLY	CYS	-0.68	-3.09
636	A:159	GLY	GLN	-2.87	-0.61
637	A:159	GLY	GLU	6.87	-2.74
638	A:159	GLY	HID	0.07	1.13
639	A:159	GLY	HIE	-6.14	1.95
640	A:159	GLY	HIP	-0.91	1.11
641	A:159	GLY	ILE	-2.98	-3.71
642	A:159	GLY	LEU	-6.87	1.05
643	A:159	GLY	LYS	-0.23	0.65
644	A:159	GLY	MET	-12.14	-0.3
645	A:159	GLY	PHE	-2.09	2.23
646	A:159	GLY	PRO	-2.57	49.51
647	A:159	GLY	SER	-0.02	-0.87
648	A:159	GLY	THR	-1.11	2.86
649	A:159	GLY	TRP	-5.21	1.68
650	A:159	GLY	TYR	-1.69	4.3
651	A:159	GLY	VAL	-1.99	2.92
652	A:160	THR	ALA	0.33	3.17
653	A:160	THR	ARG	-1.37	-6.88
654	A:160	THR	ASN	0	2.04
655	A:160	THR	ASP	2.51	8.28
656	A:160	THR	CYS	0.04	1.2
657	A:160	THR	GLN	0.11	-5.18
658	A:160	THR	GLU	2.54	-1.14
659	A:160	THR	GLY	0.25	6.83
660	A:160	THR	HID	-0.7	-2.53
661	A:160	THR	HIE	0.98	0.33
662	A:160	THR	HIP	-1.39	-7.05
663	A:160	THR	ILE	0.53	-6.43
664	A:160	THR	LEU	0.72	-1.1
665	A:160	THR	LYS	-0.55	2.56
666	A:160	THR	MET	0.08	-9.19
667	A:160	THR	PHE	0.44	-3.36
668	A:160	THR	PRO	0.56	36.78
669	A:160	THR	SER	0.13	1.96
670	A:160	THR	TRP	0.48	-2.18
671	A:160	THR	TYR	0.73	-4.38
672	A:160	THR	VAL	0.48	-2.27
673	A:161	ARG	ALA	5.52	3.67
674	A:161	ARG	ASN	5.26	8.58
675	A:161	ARG	ASP	7.81	7.16
676	A:161	ARG	CYS	4.6	4.12
677	A:161	ARG	GLN	5.4	2.26
678	A:161	ARG	GLU	9.98	-1.27
679	A:161	ARG	GLY	6.31	5.77
680	A:161	ARG	HID	4.59	4.25
681	A:161	ARG	HIE	4.43	6.79
682	A:161	ARG	HIP	1.23	2.59
683	A:161	ARG	ILE	0.97	1.71
684	A:161	ARG	LEU	-1.01	4.33
685	A:161	ARG	LYS	0.92	8.25
686	A:161	ARG	MET	-1.19	2.12
687	A:161	ARG	PHE	0.5	9.02
688	A:161	ARG	PRO	4.86	5.27
689	A:161	ARG	SER	5.6	6.01
690	A:161	ARG	THR	4.89	3.09
691	A:161	ARG	TRP	2.24	2.2
692	A:161	ARG	TYR	-4.36	11.17
693	A:161	ARG	VAL	3.03	1.95
694	A:162	VAL	ALA	3.06	9.42
695	A:162	VAL	ARG	1.78	50.46
696	A:162	VAL	ASN	1.07	12.39
697	A:162	VAL	ASP	8.57	20.07
698	A:162	VAL	CYS	1.9	10.87
699	A:162	VAL	GLN	2.59	10.74
700	A:162	VAL	GLU	8.42	13.03
701	A:162	VAL	GLY	4.69	14.46
702	A:162	VAL	HID	6.44	42.26
703	A:162	VAL	HIE	5.69	41.92
704	A:162	VAL	HIP	1.21	37.91
705	A:162	VAL	ILE	-0.49	-3.63
706	A:162	VAL	LEU	1.2	12.29
707	A:162	VAL	LYS	5.68	35.58
708	A:162	VAL	MET	-0.84	-0.36
709	A:162	VAL	PHE	-6.96	30.5
710	A:162	VAL	PRO	2.8	23.01
711	A:162	VAL	SER	2.61	11.5
712	A:162	VAL	THR	0.58	6.7
713	A:162	VAL	TRP	-19.35	31.4
714	A:162	VAL	TYR	-11.65	31.03
715	A:163	GLN	ALA	3.57	-2.59
716	A:163	GLN	ARG	-7.13	-2.09
717	A:163	GLN	ASN	3.81	-0.74
718	A:163	GLN	ASP	7.67	-2.31
719	A:163	GLN	CYS	1.96	-3.77
720	A:163	GLN	GLU	4.26	-9.53
721	A:163	GLN	GLY	5.83	-2
722	A:163	GLN	HID	1.41	-0.58
723	A:163	GLN	HIE	-0.51	-4.41
724	A:163	GLN	HIP	-3.88	-1.08
725	A:163	GLN	ILE	-2.66	-0.92
726	A:163	GLN	LEU	-1.82	-5.65
727	A:163	GLN	LYS	-0.11	4.49
728	A:163	GLN	MET	-2.3	-3.72
729	A:163	GLN	PHE	-3.9	0.49
730	A:163	GLN	PRO	-0.15	31.92
731	A:163	GLN	SER	3.33	-4.37
732	A:163	GLN	THR	2.49	6.16
733	A:163	GLN	TRP	-9.65	1.91
734	A:163	GLN	TYR	-22.76	5.23
735	A:163	GLN	VAL	0.26	2.75
736	A:164	SER	ALA	1.29	0.51
737	A:164	SER	ARG	-16.05	-2.39
738	A:164	SER	ASN	-8.05	5.95
739	A:164	SER	ASP	10.38	5.28
740	A:164	SER	CYS	0.72	4.56
741	A:164	SER	GLN	-8.25	2.91
742	A:164	SER	GLU	5.63	-2.81
743	A:164	SER	GLY	2.04	3.58
744	A:164	SER	HID	1.77	-1.66
745	A:164	SER	HIE	-1.13	7.27
746	A:164	SER	HIP	-12.63	1.25
747	A:164	SER	ILE	-0.96	-4.8
748	A:164	SER	LEU	-5.84	-2.57
749	A:164	SER	LYS	-8.21	6.19
750	A:164	SER	MET	-3.56	-6.62
751	A:164	SER	PHE	1.01	8.25
752	A:164	SER	PRO	-1.08	64.25
753	A:164	SER	THR	-0.59	-1.07
754	A:164	SER	TRP	-7.17	7.92
755	A:164	SER	TYR	0.22	7.77
756	A:164	SER	VAL	-1.02	0.21
757	A:165	VAL	ALA	7.23	4.77
758	A:165	VAL	ARG	-23.65	8.01
759	A:165	VAL	ASN	3.2	6.41
760	A:165	VAL	ASP	22	11.08
761	A:165	VAL	CYS	4.72	5.98
762	A:165	VAL	GLN	-3.41	4.48
763	A:165	VAL	GLU	23.08	-0.8
764	A:165	VAL	GLY	10.67	7.39
765	A:165	VAL	HID	4.62	9
766	A:165	VAL	HIE	3.28	7.41
767	A:165	VAL	HIP	-8.85	11.28
768	A:165	VAL	ILE	-5.42	0.25
769	A:165	VAL	LEU	-3.79	2.47
770	A:165	VAL	LYS	-0.32	20.26
771	A:165	VAL	MET	-4.05	5.3
772	A:165	VAL	PHE	1.64	9.87
773	A:165	VAL	PRO	-0.65	2.33
774	A:165	VAL	SER	6.42	6.8
775	A:165	VAL	THR	1.48	3.43
776	A:165	VAL	TRP	-7.21	19.5
777	A:165	VAL	TYR	1.08	11.76
778	A:166	GLU	ALA	4.69	5.98
779	A:166	GLU	ARG	2.35	2.41
780	A:166	GLU	ASN	1.38	8.58
781	A:166	GLU	ASP	5.96	5.36
782	A:166	GLU	CYS	1.93	10.05
783	A:166	GLU	GLN	1.37	4.38
784	A:166	GLU	GLY	5.67	7.56
785	A:166	GLU	HID	4.18	8.92
786	A:166	GLU	HIE	3.8	8.65
787	A:166	GLU	HIP	2.15	6.66
788	A:166	GLU	ILE	-1.05	3.53
789	A:166	GLU	LEU	-3.34	4.04
790	A:166	GLU	LYS	-2.84	16.06
791	A:166	GLU	MET	-5.85	8.76
792	A:166	GLU	PHE	2.44	9.4
793	A:166	GLU	PRO	-0.08	12.25
794	A:166	GLU	SER	4.52	6.35
795	A:166	GLU	THR	2.14	5.14
796	A:166	GLU	TRP	3.09	6.21
797	A:166	GLU	TYR	2.4	9.64
798	A:166	GLU	VAL	1.55	4.25
799	A:168	ILE	ALA	7.09	11.1
800	A:168	ILE	ARG	-13.82	3.84
801	A:168	ILE	ASN	7.58	19.73
802	A:168	ILE	ASP	33.56	19.95
803	A:168	ILE	CYS	4.93	14.65
804	A:168	ILE	GLN	2.65	5.58
805	A:168	ILE	GLU	28.51	12.15
806	A:168	ILE	GLY	9.03	15.29
807	A:168	ILE	HID	19.39	9.63
808	A:168	ILE	HIE	15.59	21.45
809	A:168	ILE	HIP	-0.8	8.22
810	A:168	ILE	LEU	3.69	7.98
811	A:168	ILE	LYS	-4.76	16.44
812	A:168	ILE	MET	4.45	-0.17
813	A:168	ILE	PHE	11.11	25.34
814	A:168	ILE	PRO	5.1	69
815	A:168	ILE	SER	6.41	16.31
816	A:168	ILE	THR	4.76	10.35
817	A:168	ILE	TRP	67.95	118.04
818	A:168	ILE	TYR	10.05	22.59
819	A:168	ILE	VAL	1.55	8.43
820	A:169	ARG	ALA	21.12	8.3
821	A:169	ARG	ASN	21.78	9.25
822	A:169	ARG	ASP	35.39	9.76
823	A:169	ARG	CYS	20.68	12.5
824	A:169	ARG	GLN	15.73	6.54
825	A:169	ARG	GLU	29.47	8.66
826	A:169	ARG	GLY	23.2	10.91
827	A:169	ARG	HID	14.42	12.63
828	A:169	ARG	HIE	22.82	12.33
829	A:169	ARG	HIP	13.19	10.9
830	A:169	ARG	ILE	16.74	-3.26
831	A:169	ARG	LEU	16.5	5.93
832	A:169	ARG	LYS	16.3	13.51
833	A:169	ARG	MET	14.78	3.39
834	A:169	ARG	PHE	20.22	12.62
835	A:169	ARG	PRO	14.36	50.93
836	A:169	ARG	SER	22.23	8.33
837	A:169	ARG	THR	16.3	2.2
838	A:169	ARG	TRP	23.11	11.64
839	A:169	ARG	TYR	19.93	12.71
840	A:169	ARG	VAL	17.82	3.01
841	A:171	VAL	ALA	1.96	3.08
842	A:171	VAL	ARG	3.59	-0.92
843	A:171	VAL	ASN	1.89	7.6
844	A:171	VAL	ASP	6.98	13.82
845	A:171	VAL	CYS	1.03	1.53
846	A:171	VAL	GLN	1.26	1.53
847	A:171	VAL	GLU	3.56	4.89
848	A:171	VAL	GLY	2.64	11.1
849	A:171	VAL	HID	2.87	6.81
850	A:171	VAL	HIE	3.64	26.16
851	A:171	VAL	HIP	0.56	1.77
852	A:171	VAL	ILE	1.14	-6.94
853	A:171	VAL	LEU	2.43	-3.86
854	A:171	VAL	LYS	1.81	11.79
855	A:171	VAL	MET	2.85	-5.69
856	A:171	VAL	PHE	3.2	-0.95
857	A:171	VAL	PRO	2.57	43.35
858	A:171	VAL	SER	2.4	2.72
859	A:171	VAL	THR	-0.09	3.91
860	A:171	VAL	TRP	3.29	2.53
861	A:171	VAL	TYR	3.16	-1.29
862	A:172	ALA	ARG	-4.88	49.38
863	A:172	ALA	ASN	5.03	8
864	A:172	ALA	ASP	17.43	16.96
865	A:172	ALA	CYS	-0.24	-1.25
866	A:172	ALA	GLN	9.05	23.96
867	A:172	ALA	GLU	19.65	27.75
868	A:172	ALA	GLY	3.07	2.53
869	A:172	ALA	HID	14.34	14.53
870	A:172	ALA	HIE	8.48	0.6
871	A:172	ALA	HIP	0.17	2.11
872	A:172	ALA	ILE	11.4	34.96
873	A:172	ALA	LEU	2.05	20.3
874	A:172	ALA	LYS	-3.35	34.05
875	A:172	ALA	MET	2.72	2.78
876	A:172	ALA	PHE	18.38	59.67
877	A:172	ALA	PRO	-1.81	90.14
878	A:172	ALA	SER	1.34	-0.93
879	A:172	ALA	THR	-0.85	0.52
880	A:172	ALA	TRP	45.08	317.77
881	A:172	ALA	TYR	19.76	67.9
882	A:172	ALA	VAL	6.51	23.94
883	A:173	SER	ALA	0.26	-1.98
884	A:173	SER	ARG	-1.62	-11.39
885	A:173	SER	ASN	-0.89	-2
886	A:173	SER	ASP	2.71	3.74
887	A:173	SER	CYS	-0.23	-2.35
888	A:173	SER	GLN	-2.08	-8.44
889	A:173	SER	GLU	3.19	-3.38
890	A:173	SER	GLY	0.45	-0.73
891	A:173	SER	HID	-1.59	-5.15
892	A:173	SER	HIE	0.12	-3.45
893	A:173	SER	HIP	-2.91	-2.71
894	A:173	SER	ILE	-0.26	-5.5
895	A:173	SER	LEU	-0.28	-5.27
896	A:173	SER	LYS	-1.36	-2.26
897	A:173	SER	MET	-5.38	-5.7
898	A:173	SER	PHE	-1.86	-2.79
899	A:173	SER	PRO	-0.13	47.99
900	A:173	SER	THR	0.12	-1.4
901	A:173	SER	TRP	-2.65	-2.03
902	A:173	SER	TYR	-3.69	-0.99
903	A:173	SER	VAL	0.35	-4.59
904	A:174	GLY	ALA	0.02	0.54
905	A:174	GLY	ARG	3.98	-10.23
906	A:174	GLY	ASN	0.04	0.34
907	A:174	GLY	ASP	3.29	2.77
908	A:174	GLY	CYS	-0.4	0.18
909	A:174	GLY	GLN	0.11	-5.3
910	A:174	GLY	GLU	4.62	-4.64
911	A:174	GLY	HID	0.28	-0.24
912	A:174	GLY	HIE	1.62	-3.58
913	A:174	GLY	HIP	0.83	-4.73
914	A:174	GLY	ILE	-0.82	11.99
915	A:174	GLY	LEU	-0.6	-4.96
916	A:174	GLY	LYS	-0.7	5.1
917	A:174	GLY	MET	-0.81	-7.04
918	A:174	GLY	PHE	-2.27	-1.37
919	A:174	GLY	PRO	-1.14	46.11
920	A:174	GLY	SER	-0.24	-0.55
921	A:174	GLY	THR	-0.69	10.09
922	A:174	GLY	TRP	0.54	2.3
923	A:174	GLY	TYR	-9.02	-1.57
924	A:174	GLY	VAL	-0.96	14.78
925	A:175	ALA	ARG	-12.34	21.16
926	A:175	ALA	ASN	4.92	30.05
927	A:175	ALA	ASP	21.97	35.62
928	A:175	ALA	CYS	2.91	9.41
929	A:175	ALA	GLN	-8.97	23.44
930	A:175	ALA	GLU	33.49	21.34
931	A:175	ALA	GLY	1.86	4.85
932	A:175	ALA	HID	10.83	53.97
933	A:175	ALA	HIE	7.19	49.67
934	A:175	ALA	HIP	-7.38	47.75
935	A:175	ALA	ILE	10.95	25.26
936	A:175	ALA	LEU	4.1	46.08
937	A:175	ALA	LYS	-11.93	42.29
938	A:175	ALA	MET	-1.55	-3.69
939	A:175	ALA	PHE	22.57	130.5
940	A:175	ALA	PRO	7.43	87.99
941	A:175	ALA	SER	2.66	6.03
942	A:175	ALA	THR	7.32	14.31
943	A:175	ALA	TRP	24.86	277.03
944	A:175	ALA	TYR	-5.78	205.26
945	A:175	ALA	VAL	7.86	24.15
946	A:176	ALA	ARG	-3.76	-9.91
947	A:176	ALA	ASN	-1.27	0.05
948	A:176	ALA	ASP	2.93	7.28
949	A:176	ALA	CYS	-0.89	-1.06
950	A:176	ALA	GLN	-1.73	-8.16
951	A:176	ALA	GLU	3.94	-3.2
952	A:176	ALA	GLY	0.68	1.96
953	A:176	ALA	HID	-2.36	-5.97
954	A:176	ALA	HIE	-0.45	-4.06
955	A:176	ALA	HIP	-5.48	-8.54
956	A:176	ALA	ILE	-5.16	-3.39
957	A:176	ALA	LEU	-3.37	-3.08
958	A:176	ALA	LYS	-2.25	-4.02
959	A:176	ALA	MET	-7.25	-3.12
960	A:176	ALA	PHE	-5.08	-0.77
961	A:176	ALA	PRO	-1.23	29.79
962	A:176	ALA	SER	-0.58	-1.23
963	A:176	ALA	THR	-1.19	-4.06
964	A:176	ALA	TRP	-5.75	-1.88
965	A:176	ALA	TYR	-3.07	-0.73
966	A:176	ALA	VAL	-2.36	-0.6
967	A:177	ARG	ALA	31.85	1.89
968	A:177	ARG	ASN	33.53	4.55
969	A:177	ARG	ASP	40.94	7.12
970	A:177	ARG	CYS	30	2.35
971	A:177	ARG	GLN	32.04	-4.24
972	A:177	ARG	GLU	38.1	0.8
973	A:177	ARG	GLY	34.5	2.09
974	A:177	ARG	HID	34.06	0.56
975	A:177	ARG	HIE	30.95	1.82
976	A:177	ARG	HIP	17.72	0.11
977	A:177	ARG	ILE	29.59	1.09
978	A:177	ARG	LEU	28.37	-2.14
979	A:177	ARG	LYS	19.27	7.42
980	A:177	ARG	MET	23.3	0.13
981	A:177	ARG	PHE	29.53	0.02
982	A:177	ARG	PRO	58.37	49.33
983	A:177	ARG	SER	28.78	5.25
984	A:177	ARG	THR	27.08	2.84
985	A:177	ARG	TRP	30.04	0.73
986	A:177	ARG	TYR	26.14	0.37
987	A:177	ARG	VAL	30.66	2.32
988	A:178	ILE	ALA	0.37	17.12
989	A:178	ILE	ARG	-4.16	43.72
990	A:178	ILE	ASN	2.17	14.39
991	A:178	ILE	ASP	12.27	26.33
992	A:178	ILE	CYS	0.98	17.33
993	A:178	ILE	GLN	-1.52	14.32
994	A:178	ILE	GLU	15.6	22.6
995	A:178	ILE	GLY	0.2	23.74
996	A:178	ILE	HID	2.25	12.93
997	A:178	ILE	HIE	0.67	23.98
998	A:178	ILE	HIP	-10.73	16.62
999	A:178	ILE	LEU	0.13	3.09
1000	A:178	ILE	LYS	-6.41	40.65
1001	A:178	ILE	MET	-1.95	1.46
1002	A:178	ILE	PHE	1.83	31.82
1003	A:178	ILE	PRO	0.71	24.82
1004	A:178	ILE	SER	1.23	17.72
1005	A:178	ILE	THR	-2.27	17.45
1006	A:178	ILE	TRP	10.31	130.34
1007	A:178	ILE	TYR	3.92	77.63
1008	A:178	ILE	VAL	1.01	7.16
1009	A:179	ARG	ALA	11.22	3.78
1010	A:179	ARG	ASN	7.61	6.08
1011	A:179	ARG	ASP	15.05	7.07
1012	A:179	ARG	CYS	10.16	1.61
1013	A:179	ARG	GLN	7.74	4.87
1014	A:179	ARG	GLU	15.33	1.69
1015	A:179	ARG	GLY	11.47	5.81
1016	A:179	ARG	HID	7.11	4.09
1017	A:179	ARG	HIE	11.1	3.27
1018	A:179	ARG	HIP	-1.1	3.63
1019	A:179	ARG	ILE	11.3	-3.39
1020	A:179	ARG	LEU	11.75	-3.2
1021	A:179	ARG	LYS	2.51	9.97
1022	A:179	ARG	MET	9.86	0.49
1023	A:179	ARG	PHE	11.39	1.94
1024	A:179	ARG	PRO	9.11	4.33
1025	A:179	ARG	SER	11.8	3.14
1026	A:179	ARG	THR	9.84	5.17
1027	A:179	ARG	TRP	12.56	1.4
1028	A:179	ARG	TYR	11.3	2.66
1029	A:179	ARG	VAL	10.68	-0.56
1030	A:197	VAL	ALA	1.24	4.19
1031	A:197	VAL	ARG	-2.91	-3.61
1032	A:197	VAL	ASN	1.09	3.23
1033	A:197	VAL	ASP	1.72	10.27
1034	A:197	VAL	CYS	0.62	5.07
1035	A:197	VAL	GLN	1.38	-2.53
1036	A:197	VAL	GLU	1.77	3.26
1037	A:197	VAL	GLY	1.77	7.17
1038	A:197	VAL	HID	-0.88	2.05
1039	A:197	VAL	HIE	-1.08	4.5
1040	A:197	VAL	HIP	0.95	-4.16
1041	A:197	VAL	ILE	0.06	-4.5
1042	A:197	VAL	LEU	1.33	-5.3
1043	A:197	VAL	LYS	1.9	3.72
1044	A:197	VAL	MET	1.24	-5.95
1045	A:197	VAL	PHE	-3.21	3.46
1046	A:197	VAL	PRO	1.27	44.14
1047	A:197	VAL	SER	0.94	3.72
1048	A:197	VAL	THR	-0.42	3.56
1049	A:197	VAL	TRP	1.45	-0.18
1050	A:197	VAL	TYR	-3.28	4.13
1051	A:198	ARG	ALA	13.8	28.26
1052	A:198	ARG	ASN	19.28	28.36
1053	A:198	ARG	ASP	24.85	38.37
1054	A:198	ARG	CYS	13.26	27.42
1055	A:198	ARG	GLN	9.96	28.44
1056	A:198	ARG	GLU	19.98	42.74
1057	A:198	ARG	GLY	15.95	32.04
1058	A:198	ARG	HID	14.18	27.41
1059	A:198	ARG	HIE	13.18	28.09
1060	A:198	ARG	HIP	4.5	15.81
1061	A:198	ARG	ILE	10.85	20.24
1062	A:198	ARG	LEU	9.43	18.02
1063	A:198	ARG	LYS	8.68	29.74
1064	A:198	ARG	MET	8.05	14.97
1065	A:198	ARG	PHE	12.6	28.43
1066	A:198	ARG	PRO	10.31	63.48
1067	A:198	ARG	SER	15.97	33.23
1068	A:198	ARG	THR	9.07	29.92
1069	A:198	ARG	TRP	12.24	43.27
1070	A:198	ARG	TYR	12.76	28.9
1071	A:198	ARG	VAL	12.45	26.91
1072	A:201	ALA	ARG	-11.18	-0.2
1073	A:201	ALA	ASN	-10.01	-0.17
1074	A:201	ALA	ASP	7.5	5.15
1075	A:201	ALA	CYS	-3.02	4.26
1076	A:201	ALA	GLN	-8.9	1.31
1077	A:201	ALA	GLU	0.75	3.41
1078	A:201	ALA	GLY	3.89	2.06
1079	A:201	ALA	HID	-9.8	5.81
1080	A:201	ALA	HIE	-20.65	0.53
1081	A:201	ALA	HIP	-6.32	-0.11
1082	A:201	ALA	ILE	-3.43	4.53
1083	A:201	ALA	LEU	-8.07	2.72
1084	A:201	ALA	LYS	-0.42	3.27
1085	A:201	ALA	MET	-8.05	1.57
1086	A:201	ALA	PHE	-4.49	1.51
1087	A:201	ALA	PRO	-3.3	11.55
1088	A:201	ALA	SER	0.11	1.54
1089	A:201	ALA	THR	-3.24	-0.87
1090	A:201	ALA	TRP	-4.51	3.84
1091	A:201	ALA	TYR	-4.2	5.1
1092	A:201	ALA	VAL	-5.33	0.93
1093	A:202	PHE	ALA	14.1	13.07
1094	A:202	PHE	ARG	7.86	15.9
1095	A:202	PHE	ASN	12.21	13.16
1096	A:202	PHE	ASP	21.28	17.79
1097	A:202	PHE	CYS	11.77	14.73
1098	A:202	PHE	GLN	10.02	3.03
1099	A:202	PHE	GLU	22.4	8.9
1100	A:202	PHE	GLY	15.31	19.17
1101	A:202	PHE	HID	5.3	9.51
1102	A:202	PHE	HIE	8.03	9.45
1103	A:202	PHE	HIP	-2	5.66
1104	A:202	PHE	ILE	10.88	-0.26
1105	A:202	PHE	LEU	8.09	-1.16
1106	A:202	PHE	LYS	14.85	16.11
1107	A:202	PHE	MET	0.77	1.21
1108	A:202	PHE	PRO	10.65	25.69
1109	A:202	PHE	SER	10.88	18.35
1110	A:202	PHE	THR	10.9	13.66
1111	A:202	PHE	TRP	8.06	25.42
1112	A:202	PHE	TYR	6.34	6.78
1113	A:202	PHE	VAL	11.44	6.82
1114	A:301	GLU	ALA	-0.59	5.15
1115	A:301	GLU	ARG	-6.56	-3.21
1116	A:301	GLU	ASN	-1.17	3.86
1117	A:301	GLU	ASP	0.31	9.61
1118	A:301	GLU	CYS	-0.7	3.65
1119	A:301	GLU	GLN	-0.72	-6.41
1120	A:301	GLU	GLY	-0.32	7.37
1121	A:301	GLU	HID	-1.03	-1.69
1122	A:301	GLU	HIE	-8.34	-3.25
1123	A:301	GLU	HIP	-5.81	-1.61
1124	A:301	GLU	ILE	-1.76	-7.44
1125	A:301	GLU	LEU	-1.19	-10.7
1126	A:301	GLU	LYS	-0.81	8.79
1127	A:301	GLU	MET	-0.9	-14.1
1128	A:301	GLU	PHE	-5.23	-8.19
1129	A:301	GLU	PRO	-0.74	8.47
1130	A:301	GLU	SER	-0.45	5.15
1131	A:301	GLU	THR	-0.85	-0.03
1132	A:301	GLU	TRP	-2.37	1.42
1133	A:301	GLU	TYR	0.29	-12.73
1134	A:301	GLU	VAL	-0.75	-1.32
1135	A:302	PRO	ALA	7.16	2.08
1136	A:302	PRO	ARG	8.62	12.13
1137	A:302	PRO	ASN	9.51	6.19
1138	A:302	PRO	ASP	11.45	9.4
1139	A:302	PRO	CYS	6.82	6.04
1140	A:302	PRO	GLN	0.49	6.54
1141	A:302	PRO	GLU	1.74	14.03
1142	A:302	PRO	GLY	11.88	1.42
1143	A:302	PRO	HID	9.53	16.19
1144	A:302	PRO	HIE	3.58	14.9
1145	A:302	PRO	HIP	12.68	13.38
1146	A:302	PRO	ILE	-1.48	10.1
1147	A:302	PRO	LEU	5.15	14.1
1148	A:302	PRO	LYS	15.5	14.5
1149	A:302	PRO	MET	2.13	12.57
1150	A:302	PRO	PHE	-0.41	11.24
1151	A:302	PRO	SER	2.35	6.6
1152	A:302	PRO	THR	2.21	8.07
1153	A:302	PRO	TRP	-0.31	20.81
1154	A:302	PRO	TYR	2.35	9.04
1155	A:302	PRO	VAL	2.12	6.76
1156	A:303	PHE	ALA	3.12	10.67
1157	A:303	PHE	ARG	0.54	-14.57
1158	A:303	PHE	ASN	2.87	12.28
1159	A:303	PHE	ASP	8.47	16.63
1160	A:303	PHE	CYS	2.31	8.12
1161	A:303	PHE	GLN	4.38	7.03
1162	A:303	PHE	GLU	7.11	18.27
1163	A:303	PHE	GLY	4.07	13.62
1164	A:303	PHE	HID	0.59	7.33
1165	A:303	PHE	HIE	2.42	5.48
1166	A:303	PHE	HIP	1.39	-4.69
1167	A:303	PHE	ILE	-0.73	3.8
1168	A:303	PHE	LEU	-1.05	10.21
1169	A:303	PHE	LYS	3.86	2.35
1170	A:303	PHE	MET	1.95	0.14
1171	A:303	PHE	PRO	-0.02	1.79
1172	A:303	PHE	SER	2.69	10.6
1173	A:303	PHE	THR	1.11	7.89
1174	A:303	PHE	TRP	2.07	-3.92
1175	A:303	PHE	TYR	1.01	-1.01
1176	A:303	PHE	VAL	0.02	6.18
1177	A:304	SER	ALA	0.15	1.38
1178	A:304	SER	ARG	-6.65	0.02
1179	A:304	SER	ASN	-1.35	-2.54
1180	A:304	SER	ASP	-0.12	5.42
1181	A:304	SER	CYS	-1.08	-1.82
1182	A:304	SER	GLN	-6.73	-0.54
1183	A:304	SER	GLU	3.26	-4.61
1184	A:304	SER	GLY	0.93	3.64
1185	A:304	SER	HID	-2.49	-1.62
1186	A:304	SER	HIE	-5.08	-4.42
1187	A:304	SER	HIP	-5.19	0.59
1188	A:304	SER	ILE	-4.5	-1.94
1189	A:304	SER	LEU	-9.32	-0.49
1190	A:304	SER	LYS	2.29	7.81
1191	A:304	SER	MET	-12.32	-0.35
1192	A:304	SER	PHE	-5.92	-0.78
1193	A:304	SER	PRO	-1.5	25.5
1194	A:304	SER	THR	-1.34	-1.01
1195	A:304	SER	TRP	-7.51	3.65
1196	A:304	SER	TYR	-9.16	1.75
1197	A:304	SER	VAL	-2.63	-0.37
1198	A:305	PHE	ALA	16.73	5.93
1199	A:305	PHE	ARG	6.39	6.78
1200	A:305	PHE	ASN	15.5	4.85
1201	A:305	PHE	ASP	16.63	6.73
1202	A:305	PHE	CYS	14.54	5.44
1203	A:305	PHE	GLN	8.12	5.92
1204	A:305	PHE	GLU	13.82	7.53
1205	A:305	PHE	GLY	18.28	7.8
1206	A:305	PHE	HID	8.69	3.79
1207	A:305	PHE	HIE	8.71	5.18
1208	A:305	PHE	HIP	7.83	-1.95
1209	A:305	PHE	ILE	8.35	2.02
1210	A:305	PHE	LEU	7.35	1
1211	A:305	PHE	LYS	18.32	0.67
1212	A:305	PHE	MET	-1.82	5.43
1213	A:305	PHE	PRO	10.37	5.93
1214	A:305	PHE	SER	17.08	5.88
1215	A:305	PHE	THR	13.42	1.33
1216	A:305	PHE	TRP	7.32	8.12
1217	A:305	PHE	TYR	3.35	2.57
1218	A:305	PHE	VAL	10.46	0.98
1219	A:307	GLN	ALA	-0.07	2.85
1220	A:307	GLN	ARG	0.13	-5.91
1221	A:307	GLN	ASN	-0.08	4.9
1222	A:307	GLN	ASP	0.32	6.59
1223	A:307	GLN	CYS	-0.14	3.94
1224	A:307	GLN	GLU	0.13	1.16
1225	A:307	GLN	GLY	-0.01	4.47
1226	A:307	GLN	HID	-0.05	-2.24
1227	A:307	GLN	HIE	-0.08	-2.04
1228	A:307	GLN	HIP	-0.02	-0.65
1229	A:307	GLN	ILE	-0.23	-0.06
1230	A:307	GLN	LEU	-0.17	-2.46
1231	A:307	GLN	LYS	0.75	3.81
1232	A:307	GLN	MET	-0.51	-2.15
1233	A:307	GLN	PHE	-0.23	0.62
1234	A:307	GLN	PRO	-0.06	48.42
1235	A:307	GLN	SER	-0.07	4.81
1236	A:307	GLN	THR	-0.19	1.82
1237	A:307	GLN	TRP	-0.1	6.58
1238	A:307	GLN	TYR	-0.29	-1.73
1239	A:307	GLN	VAL	-0.16	1.6
1240	A:311	LYS	ALA	0.09	5.08
1241	A:311	LYS	ARG	-0.32	-6.85
1242	A:311	LYS	ASN	0.06	4.28
1243	A:311	LYS	ASP	0.49	9.91
1244	A:311	LYS	CYS	-0.07	2.32
1245	A:311	LYS	GLN	0.07	3.28
1246	A:311	LYS	GLU	0.43	9.51
1247	A:311	LYS	GLY	0.13	10.47
1248	A:311	LYS	HID	0.05	3.69
1249	A:311	LYS	HIE	0.18	7.05
1250	A:311	LYS	HIP	-0.14	-1.45
1251	A:311	LYS	ILE	0.09	1.35
1252	A:311	LYS	LEU	0.19	5.07
1253	A:311	LYS	MET	0.03	-1.55
1254	A:311	LYS	PHE	0.22	8.05
1255	A:311	LYS	PRO	0	34.09
1256	A:311	LYS	SER	-0.04	3.42
1257	A:311	LYS	THR	0.1	7.17
1258	A:311	LYS	TRP	0.38	10.83
1259	A:311	LYS	TYR	0.21	7.44
1260	A:311	LYS	VAL	0.1	3.11
1261	A:313	ALA	ARG	-0.97	43.31
1262	A:313	ALA	ASN	0.15	52.76
1263	A:313	ALA	ASP	1.17	53.63
1264	A:313	ALA	CYS	-0.16	10.01
1265	A:313	ALA	GLN	9.42	71.93
1266	A:313	ALA	GLU	12.28	50.17
1267	A:313	ALA	GLY	-0.06	8.48
1268	A:313	ALA	HID	2.48	109.12
1269	A:313	ALA	HIE	-1246.5	110.74
1270	A:313	ALA	HIP	-1.59	111.38
1271	A:313	ALA	ILE	-0.75	21.51
1272	A:313	ALA	LEU	-0.52	135.28
1273	A:313	ALA	LYS	-1.23	130.26
1274	A:313	ALA	MET	-0.09	69.59
1275	A:313	ALA	PHE	-0.79	293.17
1276	A:313	ALA	PRO	-0.04	49.91
1277	A:313	ALA	SER	-0.03	0.7
1278	A:313	ALA	THR	0.13	7.67
1279	A:313	ALA	TRP	-0.02	850.18
1280	A:313	ALA	TYR	-0.34	272.8
1281	A:313	ALA	VAL	-2.86	12.8
1282	A:316	LEU	ALA	-0.67	16.62
1283	A:316	LEU	ARG	-2.77	4.4
1284	A:316	LEU	ASN	-0.86	21.49
1285	A:316	LEU	ASP	1.26	36.33
1286	A:316	LEU	CYS	-0.95	15.45
1287	A:316	LEU	GLN	-0.32	9.29
1288	A:316	LEU	GLU	2.4	27.23
1289	A:316	LEU	GLY	-0.54	20.03
1290	A:316	LEU	HID	0.06	19.22
1291	A:316	LEU	HIE	0.47	24.14
1292	A:316	LEU	HIP	-1.87	10.05
1293	A:316	LEU	ILE	-0.28	4.85
1294	A:316	LEU	LYS	1.23	17.65
1295	A:316	LEU	MET	-0.1	-7.85
1296	A:316	LEU	PHE	-0.32	20.45
1297	A:316	LEU	PRO	-1.93	29.83
1298	A:316	LEU	SER	-0.74	17.69
1299	A:316	LEU	THR	-0.39	10.87
1300	A:316	LEU	TRP	1.04	71.45
1301	A:316	LEU	TYR	0.9	46.41
1302	A:316	LEU	VAL	-1.03	9.09
1303	A:317	ILE	ALA	2.55	20.02
1304	A:317	ILE	ARG	-3.24	-2.36
1305	A:317	ILE	ASN	3.94	21.41
1306	A:317	ILE	ASP	10.43	33.46
1307	A:317	ILE	CYS	0.67	18.98
1308	A:317	ILE	GLN	2.73	11.18
1309	A:317	ILE	GLU	8.45	27.16
1310	A:317	ILE	GLY	4.08	25.49
1311	A:317	ILE	HID	1.58	19.07
1312	A:317	ILE	HIE	-3.87	17.89
1313	A:317	ILE	HIP	-6.11	6.91
1314	A:317	ILE	LEU	1.34	4.25
1315	A:317	ILE	LYS	-0.85	20.2
1316	A:317	ILE	MET	-4.76	7.08
1317	A:317	ILE	PHE	0.95	18.35
1318	A:317	ILE	PRO	1.52	50.39
1319	A:317	ILE	SER	2.86	23.23
1320	A:317	ILE	THR	1.42	17.33
1321	A:317	ILE	TRP	2.06	57.76
1322	A:317	ILE	TYR	1.68	14.44
1323	A:317	ILE	VAL	-0.25	10.75
1324	A:318	CYS	ALA	0.66	-2.28
1325	A:318	CYS	ARG	-4.06	61.72
1326	A:318	CYS	ASN	-0.1	9.61
1327	A:318	CYS	ASP	4.77	27.32
1328	A:318	CYS	GLN	0.32	8.3
1329	A:318	CYS	GLU	22.2	28.12
1330	A:318	CYS	GLY	2.39	4.47
1331	A:318	CYS	HID	-0.48	39.98
1332	A:318	CYS	HIE	-4.85	38.37
1333	A:318	CYS	HIP	-7	23.73
1334	A:318	CYS	ILE	-0.91	-1.84
1335	A:318	CYS	LEU	-3.18	32.97
1336	A:318	CYS	LYS	-0.2	35.98
1337	A:318	CYS	MET	-0.6	38.84
1338	A:318	CYS	PHE	0.32	108.68
1339	A:318	CYS	PRO	-2.19	43.68
1340	A:318	CYS	SER	1.2	-1.18
1341	A:318	CYS	THR	1.43	-5.01
1342	A:318	CYS	TRP	521.99	1349.33
1343	A:318	CYS	TYR	-0.67	169.47
1344	A:318	CYS	VAL	-0.32	-4.69
1345	A:319	THR	ALA	7.37	8.67
1346	A:319	THR	ARG	-6.66	7.77
1347	A:319	THR	ASN	0.93	13.03
1348	A:319	THR	ASP	23.62	17.19
1349	A:319	THR	CYS	5.02	8.9
1350	A:319	THR	GLN	6.47	20.6
1351	A:319	THR	GLU	20.92	29.95
1352	A:319	THR	GLY	10.24	12.78
1353	A:319	THR	HID	11.92	25.68
1354	A:319	THR	HIE	18.53	31.79
1355	A:319	THR	HIP	8.91	23.47
1356	A:319	THR	ILE	-2.43	7.61
1357	A:319	THR	LEU	-3.77	10.25
1358	A:319	THR	LYS	3.5	30.34
1359	A:319	THR	MET	1.63	8.99
1360	A:319	THR	PHE	23.78	80.74
1361	A:319	THR	PRO	2.76	42.49
1362	A:319	THR	SER	5.71	4.9
1363	A:319	THR	TRP	7.1	491.99
1364	A:319	THR	TYR	20.96	91.77
1365	A:319	THR	VAL	0.51	9.73
1366	A:320	PRO	ALA	15.79	4.4
1367	A:320	PRO	ARG	4.1	5.66
1368	A:320	PRO	ASN	15.16	8.05
1369	A:320	PRO	ASP	28.21	13.43
1370	A:320	PRO	CYS	12.31	4.72
1371	A:320	PRO	GLN	13.11	9.31
1372	A:320	PRO	GLU	24.4	11.66
1373	A:320	PRO	GLY	20.42	4.03
1374	A:320	PRO	HID	12.48	17.09
1375	A:320	PRO	HIE	18.6	27.88
1376	A:320	PRO	HIP	11.89	23.01
1377	A:320	PRO	ILE	1.26	8.08
1378	A:320	PRO	LEU	-0.19	36.24
1379	A:320	PRO	LYS	12.47	12.21
1380	A:320	PRO	MET	2.12	10.62
1381	A:320	PRO	PHE	34.45	45.08
1382	A:320	PRO	SER	14.51	3.74
1383	A:320	PRO	THR	10.12	10.54
1384	A:320	PRO	TRP	67.61	164.74
1385	A:320	PRO	TYR	48.18	53.47
1386	A:320	PRO	VAL	9.15	11.22
1387	A:321	HID	ALA	0.02	8.99
1388	A:321	HID	ARG	-3.14	-2.67
1389	A:321	HID	ASN	0.91	11.12
1390	A:321	HID	ASP	5.47	34.47
1391	A:321	HID	CYS	-0.91	9.02
1392	A:321	HID	GLN	1.04	8.28
1393	A:321	HID	GLU	3.46	25.5
1394	A:321	HID	GLY	0.72	9.96
1395	A:321	HID	HID	-0.04	0.01
1396	A:321	HID	HIE	1.1	13.74
1397	A:321	HID	HIP	-3.35	-13.72
1398	A:321	HID	ILE	-1.07	11.62
1399	A:321	HID	LEU	0.09	11.34
1400	A:321	HID	LYS	0.82	8.18
1401	A:321	HID	MET	-0.26	1.79
1402	A:321	HID	PHE	0.54	7.6
1403	A:321	HID	PRO	0.19	49.03
1404	A:321	HID	SER	-0.78	11.87
1405	A:321	HID	THR	-0.69	9.78
1406	A:321	HID	TRP	2.63	57.96
1407	A:321	HID	TYR	-0.99	4.97
1408	A:321	HID	VAL	-0.22	10.69
1409	A:322	THR	ALA	4.53	4.77
1410	A:322	THR	ARG	2.5	23.95
1411	A:322	THR	ASN	8.31	16.47
1412	A:322	THR	ASP	28.02	20.84
1413	A:322	THR	CYS	2.46	7.23
1414	A:322	THR	GLN	4.7	9.46
1415	A:322	THR	GLU	15.95	17.59
1416	A:322	THR	GLY	8.92	8.09
1417	A:322	THR	HID	17.81	10.92
1418	A:322	THR	HIE	-1.56	10.99
1419	A:322	THR	HIP	-6.11	1.66
1420	A:322	THR	ILE	-3.93	-1.12
1421	A:322	THR	LEU	8.19	25.89
1422	A:322	THR	LYS	2.93	25.85
1423	A:322	THR	MET	-0.06	1.62
1424	A:322	THR	PHE	0.96	17.17
1425	A:322	THR	PRO	-1.38	33.65
1426	A:322	THR	SER	5.57	4.08
1427	A:322	THR	TRP	8.04	54.43
1428	A:322	THR	TYR	-7.32	26.86
1429	A:322	THR	VAL	-2.18	-0.23
1430	A:323	ALA	ARG	-5.76	113.7
1431	A:323	ALA	ASN	0.25	7.77
1432	A:323	ALA	ASP	6.83	24.76
1433	A:323	ALA	CYS	-0.81	2.19
1434	A:323	ALA	GLN	0.39	44.24
1435	A:323	ALA	GLU	5.99	47.68
1436	A:323	ALA	GLY	0.05	6.3
1437	A:323	ALA	HID	0.73	59.26
1438	A:323	ALA	HIE	0.7	63.39
1439	A:323	ALA	HIP	-5.06	53.24
1440	A:323	ALA	ILE	0	45.73
1441	A:323	ALA	LEU	-0.45	21.42
1442	A:323	ALA	LYS	-8.73	38.91
1443	A:323	ALA	MET	-1.99	33.05
1444	A:323	ALA	PHE	-0.61	209.57
1445	A:323	ALA	PRO	-0.75	71.08
1446	A:323	ALA	SER	-0.87	-1.7
1447	A:323	ALA	THR	0.21	12.36
1448	A:323	ALA	TRP	1.37	928.19
1449	A:323	ALA	TYR	0.05	288.19
1450	A:323	ALA	VAL	0.13	21.08
1451	A:324	TRP	ALA	9.9	17.1
1452	A:324	TRP	ARG	6.72	0.53
1453	A:324	TRP	ASN	9.35	11.19
1454	A:324	TRP	ASP	13.12	26.23
1455	A:324	TRP	CYS	9.33	14.44
1456	A:324	TRP	GLN	8.41	12.27
1457	A:324	TRP	GLU	12.52	24.04
1458	A:324	TRP	GLY	9.98	21.37
1459	A:324	TRP	HID	9.13	4.84
1460	A:324	TRP	HIE	7.32	7.85
1461	A:324	TRP	HIP	5.67	5.13
1462	A:324	TRP	ILE	9.1	10
1463	A:324	TRP	LEU	8.55	8.28
1464	A:324	TRP	LYS	7.58	12.88
1465	A:324	TRP	MET	5.69	7.12
1466	A:324	TRP	PHE	5.75	6.48
1467	A:324	TRP	PRO	8.84	49.68
1468	A:324	TRP	SER	9.78	17.72
1469	A:324	TRP	THR	8.75	16.36
1470	A:324	TRP	TYR	5.19	8.54
1471	A:324	TRP	VAL	9.12	12.61
1472	A:325	TYR	ALA	14.1	7.65
1473	A:325	TYR	ARG	0.9	-0.29
1474	A:325	TYR	ASN	9.86	8.31
1475	A:325	TYR	ASP	19.14	17.69
1476	A:325	TYR	CYS	10.72	4.47
1477	A:325	TYR	GLN	7.38	3.63
1478	A:325	TYR	GLU	11.64	10.62
1479	A:325	TYR	GLY	16.26	11.06
1480	A:325	TYR	HID	5.65	2.21
1481	A:325	TYR	HIE	6.86	5.75
1482	A:325	TYR	HIP	5.52	-1.3
1483	A:325	TYR	ILE	4.06	5.4
1484	A:325	TYR	LEU	3.12	1
1485	A:325	TYR	LYS	9.89	14.53
1486	A:325	TYR	MET	0.53	-0.95
1487	A:325	TYR	PHE	1.2	-0.4
1488	A:325	TYR	PRO	11.17	75.11
1489	A:325	TYR	SER	11.91	8.41
1490	A:325	TYR	THR	10.47	5.45
1491	A:325	TYR	TRP	1.07	5.73
1492	A:325	TYR	VAL	7.95	8.02
1493	A:326	SER	ALA	2.17	3.37
1494	A:326	SER	ARG	66.51	96.57
1495	A:326	SER	ASN	10.51	47.96
1496	A:326	SER	ASP	16.2	63.18
1497	A:326	SER	CYS	-1.34	7.97
1498	A:326	SER	GLN	40.06	147.48
1499	A:326	SER	GLU	71.09	135.46
1500	A:326	SER	GLY	7.06	9.79
1501	A:326	SER	HID	281.15	468.11
1502	A:326	SER	HIE	284.74	464.72
1503	A:326	SER	HIP	279.62	453.72
1504	A:326	SER	ILE	26.71	84.39
1505	A:326	SER	LEU	20.67	80.41
1506	A:326	SER	LYS	82.97	146.29
1507	A:326	SER	MET	75.04	125.3
1508	A:326	SER	PHE	471.44	897.45
1509	A:326	SER	PRO	5.68	93.62
1510	A:326	SER	THR	0.17	17.42
1511	A:326	SER	TRP	1041.63	3037.38
1512	A:326	SER	TYR	1289.07	607.47
1513	A:326	SER	VAL	9.05	21.8
1514	A:327	GLU	ALA	-0.14	-0.32
1515	A:327	GLU	ARG	-7.31	-1.28
1516	A:327	GLU	ASN	-0.5	3.66
1517	A:327	GLU	ASP	2.3	4.2
1518	A:327	GLU	CYS	-1.34	1.66
1519	A:327	GLU	GLN	-9.77	-1.56
1520	A:327	GLU	GLY	0.49	2.28
1521	A:327	GLU	HID	-9.43	1.51
1522	A:327	GLU	HIE	-1.91	3.67
1523	A:327	GLU	HIP	-2.12	-1.48
1524	A:327	GLU	ILE	-4.07	-1.73
1525	A:327	GLU	LEU	-4.36	-2.63
1526	A:327	GLU	LYS	-0.73	3.12
1527	A:327	GLU	MET	-8.49	-1.64
1528	A:327	GLU	PHE	-6.31	2.27
1529	A:327	GLU	PRO	1.4	-1.72
1530	A:327	GLU	SER	-0.48	1
1531	A:327	GLU	THR	-2.45	0.67
1532	A:327	GLU	TRP	-0.01	-3.08
1533	A:327	GLU	TYR	-23.68	3.47
1534	A:327	GLU	VAL	-2.08	-1.16
1535	A:328	GLN	ALA	10.07	-0.49
1536	A:328	GLN	ARG	2.01	0.78
1537	A:328	GLN	ASN	5.67	1.54
1538	A:328	GLN	ASP	7.7	3.99
1539	A:328	GLN	CYS	8.44	3.61
1540	A:328	GLN	GLU	4.46	1.73
1541	A:328	GLN	GLY	12.68	2.22
1542	A:328	GLN	HID	0.2	5.36
1543	A:328	GLN	HIE	2	-0.21
1544	A:328	GLN	HIP	10.51	-2.99
1545	A:328	GLN	ILE	5.57	-1.07
1546	A:328	GLN	LEU	4.08	-2.91
1547	A:328	GLN	LYS	12.97	4.6
1548	A:328	GLN	MET	-3.21	-2.96
1549	A:328	GLN	PHE	1.01	2.38
1550	A:328	GLN	PRO	5.88	8.9
1551	A:328	GLN	SER	9.19	2.57
1552	A:328	GLN	THR	7.96	1.24
1553	A:328	GLN	TRP	-2.3	5.06
1554	A:328	GLN	TYR	1.08	3.12
1555	A:328	GLN	VAL	6.08	0.19
1556	A:329	ALA	ARG	-0.31	381.25
1557	A:329	ALA	ASN	0.03	47.4
1558	A:329	ALA	ASP	5.14	56.54
1559	A:329	ALA	CYS	0.33	13.1
1560	A:329	ALA	GLN	-0.46	52.81
1561	A:329	ALA	GLU	3.65	67.48
1562	A:329	ALA	GLY	0.84	7.27
1563	A:329	ALA	HID	3.8	116.62
1564	A:329	ALA	HIE	-0.18	174.94
1565	A:329	ALA	HIP	-0.68	151.27
1566	A:329	ALA	ILE	1.53	52.66
1567	A:329	ALA	LEU	-1.4	89.49
1568	A:329	ALA	LYS	-1.77	892.32
1569	A:329	ALA	MET	2.04	88.53
1570	A:329	ALA	PHE	0.57	2015.44
1571	A:329	ALA	PRO	-1.54	112.99
1572	A:329	ALA	SER	0.56	-2.09
1573	A:329	ALA	THR	0.14	16.89
1574	A:329	ALA	TRP	1.59	2027.34
1575	A:329	ALA	TYR	12.33	365.38
1576	A:329	ALA	VAL	0.08	39.24
1577	A:330	SER	ALA	4.64	-3.38
1578	A:330	SER	ARG	4.81	-14.46
1579	A:330	SER	ASN	0.99	-1.8
1580	A:330	SER	ASP	-2.17	6.74
1581	A:330	SER	CYS	3.23	-2.7
1582	A:330	SER	GLN	0.58	-4.41
1583	A:330	SER	GLU	6.83	-7.51
1584	A:330	SER	GLY	5.32	2.73
1585	A:330	SER	HID	2.35	-10.1
1586	A:330	SER	HIE	4.24	10.45
1587	A:330	SER	HIP	5.45	-1.97
1588	A:330	SER	ILE	4.73	1.14
1589	A:330	SER	LEU	0.69	-2.9
1590	A:330	SER	LYS	8.52	7.67
1591	A:330	SER	MET	0.68	-16.72
1592	A:330	SER	PHE	2.84	-2.56
1593	A:330	SER	PRO	2.91	67.09
1594	A:330	SER	THR	-0.39	-1.41
1595	A:330	SER	TRP	-12.04	-3.67
1596	A:330	SER	TYR	2.24	-2.26
1597	A:330	SER	VAL	3.12	-2.82
1598	A:332	GLU	ALA	9.26	1.22
1599	A:332	GLU	ARG	10.38	-9.93
1600	A:332	GLU	ASN	9.29	3.72
1601	A:332	GLU	ASP	1.35	9.81
1602	A:332	GLU	CYS	9.06	0.8
1603	A:332	GLU	GLN	4.29	1.03
1604	A:332	GLU	GLY	9.58	5.74
1605	A:332	GLU	HID	9.74	0.11
1606	A:332	GLU	HIE	6.39	-0.03
1607	A:332	GLU	HIP	11.5	-4.4
1608	A:332	GLU	ILE	9.14	-3.64
1609	A:332	GLU	LEU	9.61	-6.66
1610	A:332	GLU	LYS	12.63	3.04
1611	A:332	GLU	MET	6.07	-8.16
1612	A:332	GLU	PHE	8.98	-0.59
1613	A:332	GLU	PRO	9.15	45.73
1614	A:332	GLU	SER	8.39	0.07
1615	A:332	GLU	THR	8.21	-3.27
1616	A:332	GLU	TRP	10.17	-2.2
1617	A:332	GLU	TYR	9.71	-2.99
1618	A:332	GLU	VAL	9.17	-2.66
1619	A:333	MET	ALA	0.26	22.22
1620	A:333	MET	ARG	2.63	5.06
1621	A:333	MET	ASN	-0.02	28.12
1622	A:333	MET	ASP	0.78	38.81
1623	A:333	MET	CYS	-0.03	19.47
1624	A:333	MET	GLN	0.69	14.53
1625	A:333	MET	GLU	0.29	28.96
1626	A:333	MET	GLY	0.37	30.63
1627	A:333	MET	HID	1.42	24.51
1628	A:333	MET	HIE	0.73	27.11
1629	A:333	MET	HIP	1.67	19.52
1630	A:333	MET	ILE	0.16	12.34
1631	A:333	MET	LEU	0.11	12.41
1632	A:333	MET	LYS	-0.23	28.69
1633	A:333	MET	PHE	0.16	17.37
1634	A:333	MET	PRO	0.18	87.41
1635	A:333	MET	SER	0.05	22.21
1636	A:333	MET	THR	0.22	17.27
1637	A:333	MET	TRP	1.04	14.28
1638	A:333	MET	TYR	-1.04	21.82
1639	A:333	MET	VAL	0.08	11.65
1640	A:334	ARG	ALA	4.64	40.49
1641	A:334	ARG	ASN	4.08	44.53
1642	A:334	ARG	ASP	4.68	63.04
1643	A:334	ARG	CYS	3.88	43.35
1644	A:334	ARG	GLN	1.47	33.65
1645	A:334	ARG	GLU	4.64	52.92
1646	A:334	ARG	GLY	4.79	48.67
1647	A:334	ARG	HID	6.65	58.64
1648	A:334	ARG	HIE	8.52	56.67
1649	A:334	ARG	HIP	8.63	36.86
1650	A:334	ARG	ILE	3.61	68.17
1651	A:334	ARG	LEU	2.36	39.83
1652	A:334	ARG	LYS	3.9	44.05
1653	A:334	ARG	MET	1.8	26.71
1654	A:334	ARG	PHE	10.55	73.88
1655	A:334	ARG	PRO	4.18	110.64
1656	A:334	ARG	SER	4.5	41.61
1657	A:334	ARG	THR	3.94	36.19
1658	A:334	ARG	TRP	13	128.45
1659	A:334	ARG	TYR	16.7	103.45
1660	A:334	ARG	VAL	4.01	46.92
